# Supplementary material for: Metagenomic Guilt by Association: An Operonic Perspective
Source: PLoS One. 2013 Aug 6;8(8):e71484. doi: 10.1371/journal.pone.0071484 (PMC3735515; doi:10.1371/journal.pone.0071484)
Supplement: Table S1 — Metagenome Properties. The specific properties of each IMG/M source metagenome are listed with column headers provided in the first row. In addition, the first field (Usage Status) lists the IMG/M identifier for each metagenome in combination with the following colour codes: GREEN = downloaded and used in this study; YELLOW = downloaded but removed due to missing coordinate data; RED = unable to obtain due to file sizes and the timeout policies. (XLSX) [file pone.0071484.s001.xlsx]

## Sheet: Properties
Usage Status	Domain	Status	Genome Name / Sample Name	Taxon Object ID	NCBI Taxon ID	Phylum / Ecosystem	Class / Ecosystem Category	Order / Ecosystem Type	Family / Ecosystem Subtype	Genus / Specific Ecosystem	Species / Study	Strain	Sequencing Center	Add Date	Release Date	IMG Release	Scaffold Count	CRISPR Count	GC Count	GC %	Coding Base Count	Genome Size	Gene Count	CDS Count	RNA Count	rRNA Count	5S rRNA Count	16S rRNA Count	18S rRNA Count	23S rRNA Count	28S rRNA Count	tRNA Count	Other RNA Count	Fused Count	Fusion Component Count	Pseudo Count	Unchar Count	Unchar %	w/ Func Pred Count	Signal Peptide Count	Transmembrane Count	SwissProt Count	SEED Count	COG Count	KOG Count	Pfam Count	TIGRfam Count	COG Cluster Count	KOG Cluster Count
2000000000	*Microbiome	Draft	Sludge/US, Phrap Assembly	2000000000	256318	Engineered	Wastewater	Nutrient removal	Biological phosphorus removal	Bioreactor		Phrap	DOE Joint Genome Institute	2006-12-20	2006-12-20		31742		33734958	0.6	46156998	56608360	34656	34254	402	81	19	27		35		321							21036	10090	6510			22993		21941	7050	2819
2000000001	*Microbiome	Draft	Sludge/Australian, Phrap Assembly	2000000001	256318	Engineered	Wastewater	Nutrient removal	Biological phosphorus removal	Bioreactor		Phrap	DOE Joint Genome Institute	2006-12-20	2006-12-20		22406		28879722	0.55	44247544	53048954	30672	30590	82	82	25	21		36									18289	8839	5764			20238		19528	6471	2960
2001000000	*Microbiome	Draft	Sludge/US, Jazz Assembly	2001000000	256318	Engineered	Wastewater	Nutrient removal	Biological phosphorus removal	Bioreactor		Jazz	DOE Joint Genome Institute	2006-12-20	2006-12-20		10776		16114950	0.6	23525506	41128538	16995	16840	155	29	6	7		16		126							10050	5048	3183			10939		10667	3511	2532
2001200000	*Microbiome	Draft	Acid Mine Drainage	2001200000	256318	Environmental	Aquatic	Freshwater	Groundwater	Mine drainage	Acidic water microbial communities from Richmond acid mine drainage		DOE Joint Genome Institute, DOE Joint Genome Institute, Univ of California, Berkeley	2006-12-20	2006-12-20		1183		4696265	0.46	8854527	10830886	12820	12559	261	12	3	5		4		249							7172	2189	2416			7712		7265	2577	1839
2001200001	*Microbiome	Draft	Soil microbial communities from Minnesota Farm	2001200001		Environmental	Terrestrial	Soil	Unclassified	unclassified	Soil microbial communities from Waseca County, Minnesota Farm		DOE Joint Genome Institute	2006-12-20	2006-12-20		135347		85978723	0.58	96768581	152406385	185274	184374	900	51	8	23		20		849							80680	45968	30421			97579		88051	17942	3814
2001200002	*Microbiome	Draft	Fossil microbial community from Whale Fall at Santa Cruz Basin of the Pacific Ocean Sample #1	2001200002	256318	Environmental	Aquatic	Marine	Fossil	Whale fall	Fossil microbial community from Whale Fall, Santa Cruz Basin of the Pacific Ocean		DOE Joint Genome Institute	2006-12-20	2006-12-20		28258		13893224	0.44	22826201	31805936	41932	41733	199	12	8			4		187							23787	8599	6799			26535		24344	6291	3111
2001200003	*Microbiome	Draft	Fossil microbial community from Whale Fall at Santa Cruz Basin of the Pacific Ocean Sample #2	2001200003	256318	Environmental	Aquatic	Marine	Fossil	Whale fall	Fossil microbial community from Whale Fall, Santa Cruz Basin of the Pacific Ocean		DOE Joint Genome Institute	2006-12-20	2006-12-20		29965		16942815	0.53	21326818	32347432	42521	42332	189	13	7	2		4		176							22208	9884	6809			24944		22364	4960	2997
2001200004	*Microbiome	Draft	Fossil microbial community from Whale Fall at Santa Cruz Basin of the Pacific Ocean Sample #3	2001200004	256318	Environmental	Aquatic	Marine	Fossil	Whale fall	Fossil microbial community from Whale Fall, Santa Cruz Basin of the Pacific Ocean		DOE Joint Genome Institute	2006-12-20	2006-12-20		26291		13955455	0.46	19467404	30784116	38271	38080	191	20	9	7		4		171							20679	8718	6523			23182		21323	4943	2989
2003000006	*Microbiome	Draft	Air microbial communities Singapore indoor air filters 1	2003000006		Environmental	Air	Indoor Air	unclassified	Unclassified	Air microbial communities from Singapore		DOE Joint Genome Institute	2006-12-20	2006-12-20		28164		18390330	0.62	25062340	35449373	46894	46485	409	103	16	37		50		306							25463	11953	6579			33141		21316	5006	2789
2003000007	*Microbiome	Draft	Air microbial communities Singapore indoor air filters 2	2003000007		Environmental	Air	Indoor Air	unclassified	Unclassified	Air microbial communities from Singapore		DOE Joint Genome Institute	2006-12-20	2006-12-20		29509		21837834	0.63	22804983	40148915	45666	45152	514	118	26	31		60		396							25572	12239	7630			25951		23551	5594	2957
2004000001	*Microbiome	Draft	Single-cell genome from subgingival tooth surface TM7c	2004000001		Host-associated	Human	Digestive system	Oral	Periodontal pockets	Oral TM7 microbial communities of Human		DOE Joint Genome Institute	2006-12-20	2006-12-20		129		185418	0.39	424307	474179	599	563	36	3	3					33							314	125	156			360		350	147	272
2004002000	*Microbiome	Draft	Human Gut Community Subject 7	2004002000	256318	Host-associated	Human	Digestive system	Large intestine	Fecal	Fecal microbiome of Human from distal gut of healthy adults		J. Craig Venter Institute, Washington Univ	2006-12-20	2006-12-20		10411		7823534	0.49	13651429	15817685	20956	20523	433	116	24	48		44		317							13344	3948	4081			14038		13258	4272	2380
2004002001	*Microbiome	Draft	Human Gut Community Subject 8	2004002001	256318	Host-associated	Human	Digestive system	Large intestine	Fecal	Fecal microbiome of Human from distal gut of healthy adults		J. Craig Venter Institute, Washington Univ	2006-12-20	2006-12-20		12020		8863342	0.43	17808354	20486813	26422	25980	442	130	32	55		43		312							16660	4581	5196			17524		16760	5511	2464
2004080001	*Microbiome	Draft	Hindgut microbiome of Nasutitermes sp. (Costa Rica)	2004080001	433724	Host-associated	Arthropoda	Digestive system	Hindgut	unclassified	Gut microbiome of Costa Rica Nasutitermes termites from P3 luminal contents		DOE Joint Genome Institute, JGI-PGF	2006-12-20	2006-12-20		57641		29571734	0.48	49821432	61533145	83320	82789	531	110	29	38		43		421							46926	14385	11171			49644		45687	12315	2511
2004175000	*Microbiome	Draft	Hindgut microbiome of Nasutitermes sp. (Costa Rica), fosmids	2004175000		Host-associated	Arthropoda	Digestive system	Hindgut	unclassified	Gut microbiome of Costa Rica Nasutitermes termites from P3 luminal contents		DOE Joint Genome Institute, JGI-PGF	2006-12-20	2006-12-20		37		198321	0.43	411076	459633	450	436	14	6	1	1		4		8							304	120	77			302		292	103	245
2004175001	*Microbiome	Draft	Anaerobic methane oxidation (AOM) community from Eel River Basin sediment, California	2004175001	412755	Environmental	Aquatic	Marine	Neritic zone	Sediment	Sediment archaeal communities from Eel River Basin		DOE Joint Genome Institute, DOE Joint Genome Institute	2006-12-20	2006-12-20		60		941203	0.44	1852839	2116255	2386	2332	54	14		7		5		40							1073	389	423			1475		1439	568	618
2004178001	*Microbiome	Draft	Olavius algarvensis endosymbiont metagenome Delta1	2004178001		Environmental	Aquatic	Marine	Neritic zone	Unclassified	Olavius algarvensis microbiome from Mediterranean sea		DOE Joint Genome Institute, Max Planck Institute	2006-12-20	2006-12-20		226		5626878	0.49	9090267	13536737	12132	12080	52	3	1	1		1		49							6266	2603	2318			6228		6296	1735	1980
2004178002	*Microbiome	Draft	Olavius algarvensis endosymbiont metagenome Delta4	2004178002		Environmental	Aquatic	Marine	Neritic zone	Unclassified	Olavius algarvensis microbiome from Mediterranean sea		DOE Joint Genome Institute, Max Planck Institute	2006-12-20	2006-12-20		172		1678470	0.55	2487294	6382161	3038	3012	26	3	1	1		1		23							2129	783	676			2188		2065	648	1145
2004178003	*Microbiome	Draft	Olavius algarvensis endosymbiont metagenome Gamma1	2004178003		Environmental	Aquatic	Marine	Neritic zone	Unclassified	Olavius algarvensis microbiome from Mediterranean sea		DOE Joint Genome Institute, Max Planck Institute	2006-12-20	2006-12-20		91		840415	0.58	1067540	5317000	1893	1872	21	4	1	2		1		17							1110	325	237			979		946	300	565
2004178004	*Microbiome	Draft	Olavius algarvensis endosymbiont metagenome Gamma3	2004178004		Environmental	Aquatic	Marine	Neritic zone	Unclassified	Olavius algarvensis microbiome from Mediterranean sea		DOE Joint Genome Institute, Max Planck Institute	2006-12-20	2006-12-20		22		2276219	0.56	3618433	4647793	4190	4154	36	3	1	1		1		33							3360	1231	905			3254		3265	1132	1643
2004230000	*Microbiome	Draft	Mouse Gut Community lean3	2004230000	410661	Host-associated	Mammals	Digestive system	Large intestine	Fecal	Intestinal microbiome of Mouse lean and obese		Washington Univ	2006-12-20	2006-12-20		2678		1069429	0.5	1370580	2143888	2793	2793															1915	411	275			1685		1642	335	878
2004230001	*Microbiome	Draft	Mouse Gut Community lean1	2004230001	410661	Host-associated	Mammals	Digestive system	Large intestine	Fecal	Intestinal microbiome of Mouse lean and obese		Washington Univ	2006-12-20	2006-12-20		2781		1129852	0.51	1424974	2234664	2935	2935															2010	477	362			1748		1681	340	894
2004230002	*Microbiome	Draft	Mouse Gut Community ob2	2004230002	410661	Host-associated	Mammals	Digestive system	Large intestine	Fecal	Intestinal microbiome of Mouse lean and obese		Washington Univ	2006-12-20	2006-12-20		2219		928380	0.5	1155266	1841347	2331	2331															1578	349	256			1347		1325	255	750
2004230003	*Microbiome	Draft	Mouse Gut Community ob1	2004230003	410661	Host-associated	Mammals	Digestive system	Large intestine	Fecal	Intestinal microbiome of Mouse lean and obese		Washington Univ	2006-12-20	2006-12-20		2946		1094541	0.46	1521898	2359017	3051	3051															1998	433	296			1781		1709	309	860
2004230004	*Microbiome	Draft	Mouse Gut Community lean2	2004230004	410661	Host-associated	Mammals	Digestive system	Large intestine	Fecal	Intestinal microbiome of Mouse lean and obese		Washington Univ	2006-12-20	2006-12-20		2615		1109146	0.52	1357056	2133081	2782	2782															1831	487	340			1623		1479	334	866
2004247000	*Microbiome	Draft	Guerrero Negro salt ponds hypersaline mat 01(G)	2004247000		Environmental	Aquatic	Non-marine Saline and Alkaline	Salt crystallizer ponds	Microbial mats	Saline water microbial communities from Guerrero Negro hypersaline mats		DOE Joint Genome Institute, DOE Joint Genome Institute	2006-12-20	2006-12-20		12218		4728647	0.55	6605294	8596350	13353	13249	104	25	2	10		13		79							7709	2689	1928			7772		7159	1645	2176
2004247001	*Microbiome	Draft	Guerrero Negro salt ponds hypersaline mat 02(H)	2004247001		Environmental	Aquatic	Non-marine Saline and Alkaline	Salt crystallizer ponds	Microbial mats	Saline water microbial communities from Guerrero Negro hypersaline mats		DOE Joint Genome Institute, DOE Joint Genome Institute	2006-12-20	2006-12-20		11574		4045303	0.54	5761017	7469572	12153	12064	89	12	1	6		5		77							6582	2183	1721			6872		6312	1354	2087
2004247002	*Microbiome	Draft	Guerrero Negro salt ponds hypersaline mat 03(I)	2004247002		Environmental	Aquatic	Non-marine Saline and Alkaline	Salt crystallizer ponds	Microbial mats	Saline water microbial communities from Guerrero Negro hypersaline mats		DOE Joint Genome Institute, DOE Joint Genome Institute	2006-12-20	2006-12-20		12419		4293150	0.52	6472334	8286576	13343	13260	83	18	3	12		3		65							6615	2264	1768			7176		6599	1421	2026
2004247003	*Microbiome	Draft	Guerrero Negro salt ponds hypersaline mat 04(N)	2004247003		Environmental	Aquatic	Non-marine Saline and Alkaline	Salt crystallizer ponds	Microbial mats	Saline water microbial communities from Guerrero Negro hypersaline mats		DOE Joint Genome Institute, DOE Joint Genome Institute	2006-12-20	2006-12-20		12824		4603675	0.56	6448038	8215056	13330	13240	90	14		9		5		76							6708	2454	1911			7317		6656	1313	2074
2004247004	*Microbiome	Draft	Guerrero Negro salt ponds hypersaline mat 05(O)	2004247004		Environmental	Aquatic	Non-marine Saline and Alkaline	Salt crystallizer ponds	Microbial mats	Saline water microbial communities from Guerrero Negro hypersaline mats		DOE Joint Genome Institute, DOE Joint Genome Institute	2006-12-20	2006-12-20		15663		5568204	0.57	7784965	9803980	16053	15984	69	11	2	6		3		58							7686	2729	2101			8595		7762	1582	2196
2004247005	*Microbiome	Draft	Guerrero Negro salt ponds hypersaline mat 06(P)	2004247005		Environmental	Aquatic	Non-marine Saline and Alkaline	Salt crystallizer ponds	Microbial mats	Saline water microbial communities from Guerrero Negro hypersaline mats		DOE Joint Genome Institute, DOE Joint Genome Institute	2006-12-20	2006-12-20		12531		4787807	0.57	6694091	8377132	13462	13357	105	14	3	7		4		91							6466	2379	1869			7316		6496	1335	2067
2004247006	*Microbiome	Draft	Guerrero Negro salt ponds hypersaline mat 07(S)	2004247006		Environmental	Aquatic	Non-marine Saline and Alkaline	Salt crystallizer ponds	Microbial mats	Saline water microbial communities from Guerrero Negro hypersaline mats		DOE Joint Genome Institute, DOE Joint Genome Institute	2006-12-20	2006-12-20		15060		5559757	0.56	7851426	9864533	16016	15930	86	6		3		3		80							7682	2824	2225			8548		7754	1613	2194
2004247007	*Microbiome	Draft	Guerrero Negro salt ponds hypersaline mat 08(T)	2004247007		Environmental	Aquatic	Non-marine Saline and Alkaline	Salt crystallizer ponds	Microbial mats	Saline water microbial communities from Guerrero Negro hypersaline mats		DOE Joint Genome Institute, DOE Joint Genome Institute	2006-12-20	2006-12-20		12693		4563174	0.57	6345597	8017278	13177	13112	65	8	1	5		2		57							6263	2333	1829			7073		6345	1369	2032
2004247008	*Microbiome	Draft	Guerrero Negro salt ponds hypersaline mat 09(Y)	2004247008		Environmental	Aquatic	Non-marine Saline and Alkaline	Salt crystallizer ponds	Microbial mats	Saline water microbial communities from Guerrero Negro hypersaline mats		DOE Joint Genome Institute, DOE Joint Genome Institute	2006-12-20	2006-12-20		12528		4903707	0.59	6749165	8382678	13798	13714	84	4	2	1		1		80							6504	2489	2033			7296		6566	1299	2078
2004247009	*Microbiome	Draft	Guerrero Negro salt ponds hypersaline mat 10(Z)	2004247009		Environmental	Aquatic	Non-marine Saline and Alkaline	Salt crystallizer ponds	Microbial mats	Saline water microbial communities from Guerrero Negro hypersaline mats		DOE Joint Genome Institute, DOE Joint Genome Institute	2006-12-20	2006-12-20		11637		4047949	0.56	5736778	7240715	12094	12012	82	3		2		1		79							5425	2101	1656			6176		5525	1150	1938
2004247010	*Microbiome	Draft	Single-cell genome from subgingival tooth surface TM7a	2004247010		Host-associated	Human	Digestive system	Oral	Periodontal pockets	Oral TM7 microbial communities of Human		DOE Joint Genome Institute	2006-12-20	2006-12-20		8553		981862	0.34	1145859	2864887	3208	3160	48	6		2		4		42							1389	448	467			1641		1399	318	745
2005503000	*Microbiome	Draft	Single-cell genome from subgingival tooth surface TM7b	2005503000		Host-associated	Human	Digestive system	Oral	Periodontal pockets	Oral TM7 microbial communities of Human		DOE Joint Genome Institute	2007-01-31	2007-01-31		85		41720	0.37	81887	112753	194	185	9	2				2		7							80	34	34			104		93	28	79
2006207000	*Microbiome	Draft	Methylotrophic community from Lake Washington sediment Methane enrichment	2006207000		Environmental	Aquatic	Freshwater	Lentic	Sediment	Sediment methylotrophic communities from Lake Washington		DOE Joint Genome Institute	2007-07-14	2007-07-14		62214		30705930	0.59	42346882	52164993	81582	81076	506	65	14	12		39		441							46485	19502	12516			49087		45109	10750	3466
2006207001	*Microbiome	Draft	Methylotrophic community from Lake Washington sediment Methanol enrichment	2006207001		Environmental	Aquatic	Freshwater	Lentic	Sediment	Sediment methylotrophic communities from Lake Washington		DOE Joint Genome Institute	2007-07-14	2007-07-14		59278		29872030	0.59	40554711	50245961	77750	77229	521	65	13	13		39		456							43385	18815	12328			46149		42375	9963	3466
2006207002	*Microbiome	Draft	Methylotrophic community from Lake Washington sediment Methylamine enrichment	2006207002		Environmental	Aquatic	Freshwater	Lentic	Sediment	Sediment methylotrophic communities from Lake Washington		DOE Joint Genome Institute	2007-07-14	2007-07-14		36774		19725887	0.53	31460497	37225208	54783	54340	443	47	13	10		24		396							36020	14520	9868			36792		34306	10753	3039
2006207003	*Microbiome	Draft	Methylotrophic community from Lake Washington sediment Formaldehyde enrichment	2006207003		Environmental	Aquatic	Freshwater	Lentic	Sediment	Sediment methylotrophic communities from Lake Washington		DOE Joint Genome Institute	2007-07-14	2007-07-14		71686		33364190	0.58	46266425	57622063	90352	89729	623	65	17	18		30		558							48824	21366	14105			52136		47841	10776	3525
2006207004	*Microbiome	Draft	Methylotrophic community from Lake Washington sediment Formate enrichment	2006207004		Environmental	Aquatic	Freshwater	Lentic	Sediment	Sediment methylotrophic communities from Lake Washington		DOE Joint Genome Institute	2007-07-14	2007-07-14		22475		11558790	0.66	14626624	17570569	28834	28700	134	10	3	5		2		124							18360	7722	5002			19072		17343	3493	2863
2006543005	*Microbiome	Draft	Methylotrophic community from Lake Washington sediment combined (v2)	2006543005		Environmental	Aquatic	Freshwater	Lentic	Sediment	Sediment methylotrophic communities from Lake Washington		DOE Joint Genome Institute	2007-08-04	2007-08-04		241455		123326011	0.58	172759747	211470570	323777	321503	2274	395	56	64		275		1879							185893	80160	52599			196034		180794	44720	4094
2006543007	*Microbiome	Draft	Uranium Contaminated Groundwater FW106	2006543007		Environmental	Aquatic	Freshwater	Groundwater	Contaminated	Groundwater microbial community from Contaminated well in in Oak Ridge, TN		DOE Joint Genome Institute	2007-08-04	2007-08-04		6079		6011119	0.63	8034990	9554544	12420	12335	85	7	1	3		3		78							8689	3784	2552			8679		8217	2529	2273
2007300000	*Microbiome	Draft	Sludge/US Virion (fgenesb)	2007300000		Engineered	Wastewater	Nutrient removal	Biological phosphorus removal	Bioreactor			DOE Joint Genome Institute	2007-09-15	2007-09-15		5090		3212187	0.56	4479049	5822105	8605	8545	60	20	5	6		9		40							3348	1845	1049			3182		3100	795	1455
2007309000	*Microbiome	Draft	Bath Hot Springs, filamentous community	2007309000		Environmental	Aquatic	Non-marine Saline and Alkaline	Accessory breathing organs	Alkaline			DOE Joint Genome Institute	2007-09-20	2007-09-20		7450		5264539	0.5	8609651	10490501	14864	14684	180	13	3	5		5		167							8704	2898	2515			9332		8331	2809	1903
2007309001	*Microbiome	Draft	Bath Hot Springs, planktonic community	2007309001		Environmental	Aquatic	Non-marine Saline and Alkaline	Accessory breathing organs	Alkaline			DOE Joint Genome Institute	2007-09-20	2007-09-20		16927		10844305	0.53	16939331	20451936	29804	29490	314	30	7	12		11		284							18010	5802	4781			19299		17320	5838	2401
2007427000	*Microbiome	Draft	Oak Ridge Pristine Groundwater FRC FW301	2007427000		Environmental	Aquatic	Freshwater	Groundwater	Contaminated	Groundwater microbial community from Contaminated well in in Oak Ridge, TN		DOE Joint Genome Institute	2007-09-29	2007-09-29		134883		60905616	0.57	83834188	106573620	170521	169159	1362	121	24	51		46		1241							86161	40048	26698			96776		88562	19411	3937
2007915000	*Microbiome	Finished	Wastewater Terephthalate-degrading communities from Bioreactor	2007915000		Engineered	Bioremediation	Terephthalate	Wastewater	Bioreactor	Wastewater Terephthalate-degrading communities from Bioreactor		DOE Joint Genome Institute	2007-10-10	2007-10-10		52342		28823863	0.48	50876202	59647188	94081	93104	977	148	26	45		77		829							51263	18226	16219			57982		52664	15298	3515
2009439000	*Microbiome	Draft	2_050719S	2009439000		Environmental	Aquatic	Thermal springs	Hot (42-90C)	Unclassified	Hot spring microbial communities from Yellowstone Bison Hot Spring Pool		DOE Joint Genome Institute	2008-02-05	2008-02-05		26296		16364862	0.51	28067606	31802272	51132	50497	635	96	12	30		54		539							28408	10697	8824			31322		28140	8728	3088
2009439003	*Microbiome	Draft	1_050719N	2009439003		Environmental	Aquatic	Thermal springs	Hot (42-90C)	Unclassified	Hot spring microbial communities from Yellowstone Bison Hot Spring Pool		DOE Joint Genome Institute	2008-02-05	2008-02-05		17560		13262351	0.49	24187127	26884788	40864	40360	504	80	19	16		45		424							24440	8414	6959			26582		24266	9063	2794
2010170001	*Microbiome	Draft	3_050719R	2010170001		Environmental	Aquatic	Thermal springs	Hot (42-90C)	Unclassified	Hot spring microbial communities from Yellowstone Bison Hot Spring Pool		DOE Joint Genome Institute	2008-03-01	2008-03-01		21642		16918480	0.59	25481714	28728092	43764	43250	514	58	8	15		35		456							25646	10486	7558			26989		24757	7837	2691
2010170002	*Microbiome	Draft	4_050719Q	2010170002		Environmental	Aquatic	Thermal springs	Hot (42-90C)	Unclassified	Hot spring microbial communities from Yellowstone Bison Hot Spring Pool		DOE Joint Genome Institute	2008-03-01	2008-03-01		47480		33314646	0.57	48441089	58029430	84577	83790	787	105	15	33		57		682							49093	20058	15066			51453		47536	13962	3299
2010170003	*Microbiome	Draft	5_050719P	2010170003		Environmental	Aquatic	Thermal springs	Hot (42-90C)	Unclassified	Hot spring microbial communities from Yellowstone Bison Hot Spring Pool		DOE Joint Genome Institute	2008-03-01	2008-03-01		42808		29093693	0.58	42299483	50211307	74755	74082	673	98	12	27		59		575							43793	17873	13515			46121		42235	12296	3326
2010170004	*Microbiome	Draft	Hot Spring microbial communities from Yellowstone Obsidian Hot Spring, Sample 10594	2010170004		Environmental	Aquatic	Thermal springs	Hot (42-90C)	Unclassified	Hot Spring microbial communities from Yellowstone Obsidian Hot Spring		DOE Joint Genome Institute	2008-03-01	2008-03-01		3442		2347304	0.55	3737064	4270923	6949	6863	86	14	1	5		8		72							3905	1319	1242			4127		3662	793	1236
2010388001	*Microbiome	Draft	Poplar biomass bioreactor microbial communities from Brookhaven National Lab, NY sample from anaerobic community	2010388001		Engineered	Solid waste	Composting	Wood	Bioreactor	Poplar biomass bioreactor microbial communities from Brookhaven National Lab, NY		DOE Joint Genome Institute	2008-04-20	2011-03-27		14764		5618520	0.51	9065472	11096014	20947	20802	145	56	6	15		35		89							11832	4118	3390			12356		10859	2285	2523
2010483000	*Microbiome	Draft	Aquatic microbial communities from Lake Kinneret (08)	2010483000		Environmental	Aquatic	Freshwater	Lentic	Unclassified	Freshwater microbial communities from Lake Kinneret		Macrogen	2008-05-25	2008-05-25		1		16308	0.44	34181	36738	35	32	3	3	1	1		1									19	9	6			23		26	13	23
2010483001	*Microbiome	Draft	Aquatic microbial communities from Lake Kinneret (06)	2010483001		Environmental	Aquatic	Freshwater	Lentic	Unclassified	Freshwater microbial communities from Lake Kinneret		Macrogen	2008-05-25	2008-05-25		2		26541	0.69	31255	38585	30	29	1							1							16	14	9			17		17	6	17
2010483002	*Microbiome	Draft	Aquatic microbial communities from Lake Kinneret (03)	2010483002		Environmental	Aquatic	Freshwater	Lentic	Unclassified	Freshwater microbial communities from Lake Kinneret		Macrogen	2008-05-25	2008-05-25		2		22624	0.53	39308	42973	41	38	3	3	1	1		1									33	3	2			32		30	25	32
2010483003	*Microbiome	Draft	Aquatic microbial communities from Lake Kinneret (04)	2010483003		Environmental	Aquatic	Freshwater	Lentic	Unclassified	Freshwater microbial communities from Lake Kinneret		Macrogen	2008-05-25	2008-05-25		2		20121	0.48	39941	42224	47	44	3	3	1	1		1									39	8	4			38		39	22	38
2010483004	*Microbiome	Draft	Aquatic microbial communities from Lake Kinneret (05)	2010483004		Environmental	Aquatic	Freshwater	Lentic	Unclassified	Freshwater microbial communities from Lake Kinneret		Macrogen	2008-05-25	2008-05-25		3		21757	0.53	38799	41093	41	38	3	3	1	1		1									34	8	1			35		31	24	34
2010483005	*Microbiome	Draft	Aquatic microbial communities from Lake Kinneret (01)	2010483005		Environmental	Aquatic	Freshwater	Lentic	Unclassified	Freshwater microbial communities from Lake Kinneret		Macrogen	2008-05-25	2008-05-25		1		25593	0.63	38580	40450	40	38	2							2							31	7	8			32		30	25	32
2010483006	*Microbiome	Draft	Aquatic microbial communities from Lake Kinneret (02)	2010483006		Environmental	Aquatic	Freshwater	Lentic	Unclassified	Freshwater microbial communities from Lake Kinneret		Macrogen	2008-05-25	2008-05-25		2		15843	0.42	36543	38140	46	45	1							1							31	13	13			33		32	11	33
2010483007	*Microbiome	Draft	Aquatic microbial communities from Lake Kinneret (07)	2010483007		Environmental	Aquatic	Freshwater	Lentic	Unclassified	Freshwater microbial communities from Lake Kinneret		Macrogen	2008-05-25	2008-05-25		2		21891	0.61	31619	35861	32	31	1							1							20	9	9			21		18	11	20
2010549000	*Microbiome	Draft	Endophytic microbiome from Rice	2010549000		Host-associated	Plants	Rhizoplane	Endophytes	Unclassified	Endophytic microbiome from Rice		DOE Joint Genome Institute	2008-06-24	2008-06-24		57219		24848886	0.53	23457676	46747680	64542	64087	455	202	16	62		124		253							27658	15175	9372			26314		25287	4864	3332
2012990003	*Microbiome	Draft	DNA Fragments from Six Antarctic Marine environments	2012990003		Environmental	Aquatic	Marine	Unclassified	Uncharacterized	Marine microbial communities from six Antarctic regions		Technion-Israel Institute of Technology	2008-09-24	2008-09-24		1		21423	0.5	36760	43087	39	36	3	3	1	1		1									24	9	4			23		25	9	22
2013338003	*Microbiome	Draft	Macropus eugenii forestomach microbiome from Canberra, Australia, sample Macropus_eugenii_combined	2013338003		Host-associated	Mammals	Digestive system	Stomach	Unclassified	Macropus eugenii forestomach microbiome from Canberra, Australia		DOE Joint Genome Institute	2008-11-11	2008-11-11		53388		23190854	0.44	38291095	53866884	79862	78896	966	262	39	90		133		704							39092	13680	11209			40280		36724	9280	3011
2013505000	*Microbiome	Draft	Human leg ulcer microbial communities from Southwest Regional Wound Care Center, Lubbock, TX, sample from Distal right leg ulcer DRU	2013505000		Host-associated	Human	Skin	Medial distal leg	Venous leg ulcers	Human leg ulcer microbial communities from Southwest Regional Wound Care Center, Lubbock, TX		MBRI	2008-11-13	2008-11-13								4073	4051	22	22	1	5	3	4	7								3146	562	410			2423		2893		874
2013505001	*Microbiome	Draft	Human leg ulcer microbial communities from Southwest Regional Wound Care Center, Lubbock, TX, sample from Venous leg ulcer VLU	2013505001		Host-associated	Human	Skin	Medial distal leg	Venous leg ulcers	Human leg ulcer microbial communities from Southwest Regional Wound Care Center, Lubbock, TX		MBRI	2008-11-13	2008-11-13								5344	5321	23	23	1	5	3	5	6								4045	674	566			3246		3763		1047
2013515000	*Microbiome	Draft	Hot spring microbial community from Yellowstone Hot Springs, sample YNP6 from White Creek Site 3	2013515000		Environmental	Aquatic	Thermal springs	Hot (42-90C)	Unclassified	Hot spring microbial communities from Yellowstone National Park, US		DOE Joint Genome Institute	2008-11-21	2008-11-21		39276		19693761	0.51	26125438	38275783	55998	55515	483	76	7	27		42		407							29550	12738	8881			29997		27615	6742	2978
2013515001	*Microbiome	Draft	Hot spring microbial community from Yellowstone Hot Springs, sample YNP8 from OSP Spring	2013515001		Environmental	Aquatic	Thermal springs	Hot (42-90C)	Unclassified	Hot spring microbial communities from Yellowstone National Park, US		DOE Joint Genome Institute	2008-11-21	2008-11-21		16825		9352941	0.44	15791078	21158971	31801	31788	13	13	1	5		2									17226	5315	5448			17624		15760	3529	1926
2013515002	*Microbiome	Draft	Hot spring microbial community from Yellowstone Hot Springs, sample YNP13 from Bechler Spring	2013515002		Environmental	Aquatic	Thermal springs	Hot (42-90C)	Unclassified	Hot spring microbial communities from Yellowstone National Park, US		DOE Joint Genome Institute	2008-11-21	2008-11-21		12859		8545590	0.47	14898671	18087467	27144	26740	404	51	8	13		30		353							16329	5216	4309			16809		15214	5566	2140
2013843002	*Microbiome	Draft	Groundwater dechlorinating community (KB-1) from synthetic mineral medium in Toronto, ON, sample from Site contaminated with chlorinated ethenes	2013843002		Engineered	Bioremediation	Tetrachloroethylene and derivatives	Chloroethene	Bioreactor	Groundwater dechlorinating community (KB-1) from synthetic mineral medium in Toronto, ON		DOE Joint Genome Institute	2008-12-01	2008-12-01		24990		14473747	0.51	21411245	29947996	41114	40766	348	18	7	5		6		330							23748	9224	7521			24579		21915	6226	3102
2013843003	*Microbiome	Draft	Hot spring microbial community from Yellowstone Hot Springs, sample YNP4 from Joseph's Coat Springs	2013843003		Environmental	Aquatic	Thermal springs	Hot (42-90C)	Unclassified	Hot spring microbial communities from Yellowstone National Park, US		DOE Joint Genome Institute	2008-12-01	2008-12-01		11336		9433231	0.53	14215154	17963232	26313	26022	291	4	1	2		1		281	6						14167	5286	4802			14555		12927	3078	1696
2013954000	*Microbiome	Draft	Hot spring microbial community from Yellowstone Hot Springs, sample YNP5 from Bath Lake Vista Annex	2013954000		Environmental	Aquatic	Thermal springs	Hot (42-90C)	Unclassified	Hot spring microbial communities from Yellowstone National Park, US		DOE Joint Genome Institute	2008-12-07	2008-12-07		33605		17372074	0.49	25580047	35743505	51823	51228	595	35	24	8		3		558	2						28949	10340	8969			30104		26882	7060	2918
2013954001	*Microbiome	Draft	Hot spring microbial community from Yellowstone Hot Springs, sample YNP14 from OSP Spring	2013954001		Environmental	Aquatic	Thermal springs	Hot (42-90C)	Unclassified	Hot spring microbial communities from Yellowstone National Park, US		DOE Joint Genome Institute	2008-12-07	2008-12-07		12564		6318066	0.39	12208997	16164785	24201	23885	316	12	4	3		2		304							13262	3785	3721			13312		12485	3728	1966
2014031002	*Microbiome	Draft	Hot spring microbial community from Yellowstone Hot Springs, sample YNP1 from Alice Springs, Crater Hills	2014031002		Environmental	Aquatic	Thermal springs	Hot (42-90C)	Unclassified	Hot spring microbial communities from Yellowstone National Park, US		DOE Joint Genome Institute	2008-12-20	2008-12-20		4816		4090338	0.41	7831125	9888965	13862	13617	245	7		2		2		238							7941	2115	2399			7968		7304	2010	1284
2014031003	*Microbiome	Draft	Hot spring microbial community from Yellowstone Hot Springs, sample YNP3 from Monarch Geyser, Norris Geyser Basin	2014031003		Environmental	Aquatic	Thermal springs	Hot (42-90C)	Unclassified	Hot spring microbial communities from Yellowstone National Park, US		DOE Joint Genome Institute	2008-12-20	2008-12-20		10278		6688245	0.52	9755159	12778632	20237	20000	237	8		1		1		229							9685	3896	3426			10015		8825	1920	1627
2014031004	*Microbiome	Draft	Hot spring microbial community from Yellowstone Hot Springs, sample YNP9 from Dragon Spring, Norris Geyser Basin	2014031004		Environmental	Aquatic	Thermal springs	Hot (42-90C)	Unclassified	Hot spring microbial communities from Yellowstone National Park, US		DOE Joint Genome Institute	2008-12-20	2008-12-20		12925		7188465	0.39	14456106	18602353	27467	26963	504	16	3	4		3		488							15418	4225	4366			15898		14509	4387	2057
2014031005	*Microbiome	Draft	Hot spring microbial community from Yellowstone Hot Springs, sample YNP12 from Calcite Springs, Tower Falls Region	2014031005		Environmental	Aquatic	Thermal springs	Hot (42-90C)	Unclassified	Hot spring microbial communities from Yellowstone National Park, US		DOE Joint Genome Institute	2008-12-20	2008-12-20		11927		6773390	0.42	12437091	16071904	23361	23122	239	15	7	4		4		224							14228	4044	3416			14462		13344	4934	2158
2014031006	*Microbiome	Draft	Hot spring microbial community from Yellowstone Hot Springs, sample YNP7 from Chocolate Pots	2014031006		Environmental	Aquatic	Thermal springs	Hot (42-90C)	Unclassified	Hot spring microbial communities from Yellowstone National Park, US		DOE Joint Genome Institute	2008-12-20	2008-12-20		25796		15786899	0.5	23942362	31857986	43924	43473	451	24	14	6		4		427							25252	9999	7788			25878		24048	6821	2886
2014031007	*Microbiome	Draft	Hot spring microbial community from Yellowstone Hot Springs, sample YNP11 from Octopus Springs	2014031007		Environmental	Aquatic	Thermal springs	Hot (42-90C)	Unclassified	Hot spring microbial communities from Yellowstone National Park, US		DOE Joint Genome Institute	2008-12-20	2008-12-20		23959		13456335	0.47	22217409	28556353	44662	44106	556	18	6	5		3		538							24444	8323	7278			25638		22680	6437	2495
2014613002	*Microbiome	Draft	1_Upper_euphotic	2014613002		Environmental	Aquatic	Marine	Oceanic	Unclassified	Marine planktonic communities from Hawaii Ocean Times Series Station (HOT/ALOHA)		DOE Joint Genome Institute, DOE Joint Genome Institute	2009-01-27	2009-01-27		7835		3617153	0.49	4658648	7482595	11252	11160	92	7	3	4				85							4979	2076	1484			5145		4553	916	1714
2014613003	*Microbiome	Draft	2_Base_of_chrolophyll_max	2014613003		Environmental	Aquatic	Marine	Oceanic	Unclassified	Marine planktonic communities from Hawaii Ocean Times Series Station (HOT/ALOHA)		DOE Joint Genome Institute, DOE Joint Genome Institute	2009-01-27	2009-01-27		6773		3141512	0.53	3068985	6091158	7696	7628	68	6	3	3				62							3183	1526	1123			3371		2888	574	1438
2014642000	*Microbiome	Draft	6_Upper_euphotic	2014642000		Environmental	Aquatic	Marine	Oceanic	Unclassified	Marine planktonic communities from Hawaii Ocean Times Series Station (HOT/ALOHA)		DOE Joint Genome Institute, DOE Joint Genome Institute	2009-02-09	2009-02-09		10999		5277992	0.49	6719924	10828386	16067	15967	100	12	6	6				88							5907	2764	1788			6140		5601	1038	1908
2014642001	*Microbiome	Draft	3_Below_base_of_euphotic	2014642001		Environmental	Aquatic	Marine	Oceanic	Unclassified	Marine planktonic communities from Hawaii Ocean Times Series Station (HOT/ALOHA)		DOE Joint Genome Institute, DOE Joint Genome Institute	2009-02-09	2009-02-09		8286		3970880	0.51	4836378	7829614	11155	11063	92	6	4	2				86							4821	2101	1523			5066		4473	837	1650
2014642002	*Microbiome	Draft	5_Below_upper_mesopelagic	2014642002		Environmental	Aquatic	Marine	Oceanic	Unclassified	Marine planktonic communities from Hawaii Ocean Times Series Station (HOT/ALOHA)		DOE Joint Genome Institute, DOE Joint Genome Institute	2009-02-09	2009-02-09		9027		4538590	0.52	5944859	8764592	13784	13657	127	40	40					87							6474	2800	2022			6810		5909	1192	1950
2014642003	*Microbiome	Draft	7_Oxygen_minimum_layer	2014642003		Environmental	Aquatic	Marine	Oceanic	Unclassified	Marine planktonic communities from Hawaii Ocean Times Series Station (HOT/ALOHA)		DOE Joint Genome Institute, DOE Joint Genome Institute	2009-02-09	2009-02-09		11479		5708726	0.48	7143677	11811597	16686	16569	117	8	6	2				109							8045	3008	2235			8412		7450	1586	2069
2014642004	*Microbiome	Draft	4_Deep_abyss	2014642004		Environmental	Aquatic	Marine	Oceanic	Unclassified	Marine planktonic communities from Hawaii Ocean Times Series Station (HOT/ALOHA)		DOE Joint Genome Institute, DOE Joint Genome Institute	2009-02-09	2009-02-09		11229		5984663	0.54	7406233	11028821	16740	16636	104	6	4	2				98							8125	3252	2279			8487		7520	1465	2085
2014730001	*Microbiome	Draft	Soil microbial community from bioreactor at Alameda Naval Air Station, CA, contaminated with Chloroethene, Sample 196	2014730001		Environmental	Terrestrial	Soil	Loam	Contaminated	Soil microbial community from bioreactor at Alameda Naval Air Station, CA, contaminated with Chloroethene		DOE Joint Genome Institute	2009-02-09	2009-02-09		26293		21317883	0.52	34760065	41065977	61557	60992	565	40	23	8		9		525							38841	13422	11480			39920		35899	10464	3352
2015219000	*Microbiome	Draft	Hot spring microbial community from Yellowstone Hot Springs, sample YNP19 from Cistern Spring	2015219000		Environmental	Aquatic	Thermal springs	Hot (42-90C)	Unclassified	Hot spring microbial communities from Yellowstone National Park, US		DOE Joint Genome Institute	2009-02-26	2009-02-26		11738		8881969	0.5	14449241	17628346	26749	26411	338	12	6	3		3		326							14135	5141	4810			14568		12916	2929	1594
2015219001	*Microbiome	Draft	Hot spring microbial community from Yellowstone Hot Springs, sample YNP2 from Nymph Lake 10	2015219001		Environmental	Aquatic	Thermal springs	Hot (42-90C)	Unclassified	Hot spring microbial communities from Yellowstone National Park, US		DOE Joint Genome Institute	2009-02-26	2009-02-26		6030		2683106	0.49	4563211	5509727	10385	10262	123	4	2	1		1		119							5826	1584	1442			6016		5206	1107	1178
2015219002	*Microbiome	Draft	Hot spring microbial community from Yellowstone Hot Springs, sample YNP15 from Mushroom Spring	2015219002		Environmental	Aquatic	Thermal springs	Hot (42-90C)	Unclassified	Hot spring microbial communities from Yellowstone National Park, US		DOE Joint Genome Institute	2009-02-26	2009-02-26		50658		24236345	0.53	36530744	45311652	76046	75443	603	38	22	15		1		565							42938	15781	12192			44411		39122	9661	3209
2015219006	*Microbiome	Draft	Nymph Lake Bulk Water	2015219006		Host-associated	Microbial	Archaea	Viriome	Unclassified	Archaeal viriome from Yellowstone Hot Springs		DOE Joint Genome Institute	2009-02-26	2009-02-26		953		478356	0.54	682264	878429	1551	1547	4							4							585	362	250			593		547	109	392
2015391000	*Microbiome	Draft	Crater Hills	2015391000		Host-associated	Microbial	Archaea	Viriome	Unclassified	Archaeal viriome from Yellowstone Hot Springs		DOE Joint Genome Institute	2009-03-24	2009-03-24		1540		788849	0.46	1322591	1715199	2688	2681	7	4	3			1		3							1107	549	414			1102		1070	217	681
2015391001	*Microbiome	Draft	Hot spring microbial community from Yellowstone Hot Springs, sample YNP10 from Narrow Gauge	2015391001		Environmental	Aquatic	Thermal springs	Hot (42-90C)	Unclassified	Hot spring microbial communities from Yellowstone National Park, US		DOE Joint Genome Institute	2009-03-24	2009-03-24		1407		946798	0.32	2223993	2923224	3891	3830	61	5	3	1		1		56							2176	605	608			2202		2133	960	1158
2016842003	*Microbiome	Draft	Hot spring microbial community from Yellowstone Hot Springs, sample YNP16 from Fairy Spring Red Layer	2016842003		Environmental	Aquatic	Thermal springs	Hot (42-90C)	Unclassified	Hot spring microbial communities from Yellowstone National Park, US		DOE Joint Genome Institute	2009-04-20	2009-04-20		39308		21705610	0.6	27277562	36317514	55048	54625	423	54	8	17		29		369							30185	13956	9842			31078		27633	6321	3061
2016842004	*Microbiome	Draft	Hot spring microbial community from Yellowstone Hot Springs, sample YNP18 from Washburn Springs #1	2016842004		Environmental	Aquatic	Thermal springs	Hot (42-90C)	Unclassified	Hot spring microbial communities from Yellowstone National Park, US		DOE Joint Genome Institute	2009-04-20	2009-04-20		39294		17961729	0.46	29313731	38709330	62242	61410	832	91	23	24		44		741							35232	10909	9783			36837		32188	8103	2883
2016842005	*Microbiome	Draft	Hot spring microbial community from Yellowstone Hot Springs, sample YNP17 from Obsidian Pool Prime	2016842005		Environmental	Aquatic	Thermal springs	Hot (42-90C)	Unclassified	Hot spring microbial communities from Yellowstone National Park, US		DOE Joint Genome Institute	2009-04-20	2009-04-20		25507		10945267	0.45	19399359	24421805	38984	38549	435	65	9	21		35		370							23080	7909	6846			23906		21437	5714	2981
2016842008	*Microbiome	Draft	Hot spring microbial community from Yellowstone Hot Springs, sample YNP20 from Bath Lake Vista Annex - Purple-Sulfur Mats	2016842008		Environmental	Aquatic	Thermal springs	Hot (42-90C)	Unclassified	Hot spring microbial communities from Yellowstone National Park, US		DOE Joint Genome Institute	2009-04-20	2009-04-20		46060		19940300	0.48	27683379	41493403	57652	56958	694	80	3	27		50		614							31697	11545	9656			32988		29257	7228	2999
2017108002	*Microbiome	Draft	Marine anammox bioreactor enriched for Scalindua species	2017108002		Engineered	Wastewater	Nutrient removal	Nitrogen removal	Anammox	Freshwater propionate Anammox bacterial community from bioreactor in Nijmegen, The Netherlands		DOE Joint Genome Institute	2009-05-24	2009-05-24		17232		9165207	0.44	11920795	20878222	22586	22386	200	25	2	13		10		175							12534	4736	3847			12863		11876	2970	2582
2018540002	*Microbiome	Draft	Sample 267	2018540002		Host-associated	Mammals	Digestive system	Large intestine	Fecal	Fecal microbiome of Swine from Yorkshire Ohio		454 Life Sciences	2009-07-28	2009-07-28								124684	124050	634	634	46	248	2	325	3								93804	35780	26949			103377		103339		3851
2018540003	*Microbiome	Draft	Sample 266	2018540003		Host-associated	Mammals	Digestive system	Large intestine	Fecal	Fecal microbiome of Swine from Yorkshire Ohio		454 Life Sciences	2009-07-28	2009-07-28								42677	42349	328	328	25	114	1	181	1								33249	11125	8863			35960		35950		2954
2019105001	*Microbiome	Draft	sample 1	2019105001		Host-associated	Mammals	Digestive system	Large intestine	Fecal	Fecal microbiome of Canis familiaris		J. Craig Venter Institute, Research and Testing Laboratory	2009-08-07	2009-08-07		651044		99635784	0.41	183205570	241070849	678420	673568	4852	139	7	55		77		4713							316845	98580	73291			317139		272144	40136	3254
2019105002	*Microbiome	Draft	sample 2	2019105002		Host-associated	Mammals	Digestive system	Large intestine	Fecal	Fecal microbiome of Canis familiaris		J. Craig Venter Institute, Research and Testing Laboratory	2009-08-07	2009-08-07		505061		65484695	0.4	118779209	165356062	480320	476293	4027	504	5	166		333		3523							224634	66129	49078			225565		187449	25314	3091
2020627002	*Microbiome	Draft	Poplar biomass bioreactor microbial communities from Brookhaven National Lab, NY, sample from pooled GH fosmids	2020627002		Engineered	Solid waste	Composting	Wood	Bioreactor	Poplar biomass bioreactor microbial communities from Brookhaven National Lab, NY		DOE Joint Genome Institute	2009-08-25	2009-08-25		75		903152	0.52	1542307	1801402	1485	1477	8							8							989	528	303			998		1017	304	650
2020627003	*Microbiome	Draft	2009-09-01	2020627003		Engineered	Bioremediation	Hydrocarbon	Benzene	Bioreactor	Benzene-Degrading Methanogenic communities from Bioreactor		DOE Joint Genome Institute	2009-08-25	2011-03-31		33151		16591093	0.5	24881275	33465768	52548	52195	353	29	1	7		21		324							30032	9538	7858			31073		27693	7090	3051
2021593001	*Microbiome	Draft	Macropus eugenii forestomach microbiome from Canberra, Australia, sample 10206	2021593001		Host-associated	Mammals	Digestive system	Stomach	Unclassified	Macropus eugenii forestomach microbiome from Canberra, Australia		DOE Joint Genome Institute	2009-08-27	2009-08-27		82		1124670	0.46	2114628	2471295	2153	2115	38	14	6	3		5		24							1320	539	342			1336		1345	460	796
2021593003	*Microbiome	Draft	Termite Protist Endosymbiont Community	2021593003		Host-associated	Microbial	Protists	Endosymbionts	Unclassified	Trichonympha termites gut microbiome from Mt. Pinos, Los Padres National Forest, California		DOE Joint Genome Institute	2009-08-27	2009-08-27		22673		9537917	0.39	16931295	24858616	39020	39020															15409	6612	4256			16045		14491	5258	2104
2021593004	*Microbiome	Draft	Switchgrass rhizosphere microbial community from Michigan, US, sample from East Lansing bulk soil	2021593004		Environmental	Terrestrial	Soil	Unclassified	Unclassified	Switchgrass rhizosphere bulk soil microbial community from Michigan, US		DOE Joint Genome Institute	2009-08-27	2009-08-27		235186		70058345	0.62	92116588	113711136	273689	273136	553	101		36		65		452							142107	64223	37466			143127		124794	17844	3850
2029527000	*Microbiome	Draft	Compost Minireactor Metagenome (final assembly)	2029527000		Engineered	Solid waste	Composting	Grass	Bioreactor	Green-waste compost microbial community from soild state bioreactor		DOE Joint Genome Institute, Joint BioEnergy Institute (JBEI)	2009-12-12	2010-12-22		225271		64137013	0.58	87358991	110687544	258764	257603	1161	261		89		172		900							137403	50600	31623			134696		117577	18930	4006
2029527002	*Microbiome	Draft	Soil microbial communities from sample at FACE Site 3 Nevada Test Site Creosote CO2-	2029527002		Environmental	Terrestrial	Soil	Unclassified	Unclassified	Soil microbial communities from FACE and OTC sites in USA		DOE Joint Genome Institute	2009-12-12	2010-12-22		296633		77459918	0.68	91369015	113475182	318771	317798	973	290	3	99		188		683							163118	73417	34606			159634		134715	15581	3797
2029527003	*Microbiome	Draft	Combined	2029527003		Host-associated	Arthropoda	Symbiotic fungal gardens and galleries	Fungus garden	Unclassified	Fungus garden microbial communities from Apterostigma dentigerum		DOE Joint Genome Institute	2009-12-12	2009-12-12		178224		55950722	0.57	82447295	97571324	220873	220188	685	86	9	19		58		599							146018	54924	34019			140055		121392	23435	3656
2029527004	*Microbiome	Draft	Atta cephalotes fungus garden (ACEF)	2029527004		Host-associated	Arthropoda	Symbiotic fungal gardens and galleries	Fungus garden	Unclassified	Fungus garden microbial communities from Atta cephalotes in Gamboa, Panama		DOE Joint Genome Institute, University of Wisconsin	2009-12-12	2009-12-12		60682		20911636	0.51	31594614	40623338	74196	73881	315	45	4	10		31		270							47612	17279	11594			44865		41745	10793	2967
2029527005	*Microbiome	Draft	Fungus garden microbial communities from Atta colombica in Panama, sample from fungus garden top	2029527005		Host-associated	Arthropoda	Symbiotic fungal gardens and galleries	Fungus garden	Unclassified			DOE Joint Genome Institute	2009-12-12	2009-12-12		192983		54477311	0.54	86206144	100904834	241664	240966	698	88	3	27		58		610							156547	55991	37931			149903		132028	27505	3761
2029527006	*Microbiome	Draft	Fungus garden microbial communities from Atta colombica in Panama, sample from fungus garden bottom (Fungus garden bottom)	2029527006		Host-associated	Arthropoda	Symbiotic fungal gardens and galleries	Fungus garden	Unclassified			DOE Joint Genome Institute	2009-12-12	2009-12-12		161228		45381333	0.55	71287855	83167033	199573	199019	554	88	7	23		58		466							132722	46737	31897			127115		111209	23284	3699
2029527007	*Microbiome	Draft	Dendroctonus ponderosae fungus gallery (Hybrid pine) (MPB hybrid gallery)	2029527007		Host-associated	Arthropoda	Symbiotic fungal gardens and galleries	Unclassified	Unclassified	Fungus gallery microbial communities from Dendroctonus ponderosae		DOE Joint Genome Institute	2009-12-12	2009-12-12		45930		15782518	0.56	23366096	28121448	53375	53181	194	40		14		26		154							36761	13077	8559			35388		31527	7525	3073
2030936003	*Microbiome	Draft	Freshwater propionate enrichment of Brocadia fulgida	2030936003		Engineered	Wastewater	Non-marine Saline and Alkaline	Nitrogen removal	Anammox	Freshwater propionate Anammox bacterial community from bioreactor in Nijmegen, The Netherlands		DOE Joint Genome Institute	2009-12-18	2009-12-18		85098		24287015	0.58	31253765	41954873	77567	77125	442	42	2	17		23		400							45495	16827	10297			45465		38294	7966	3327
2030936005	*Microbiome	Draft	Cyphomyrmex longiscapus fungus garden	2030936005		Host-associated	Arthropoda	Symbiotic fungal gardens and galleries	Fungus garden	Unclassified	Fungus garden microbial communities from Cyphomyrmex longiscapus		DOE Joint Genome Institute	2009-12-18	2009-12-18		144599		49864238	0.56	74968715	88331577	190674	190064	610	88	7	19		62		522							125043	46771	30771			119644		106518	22952	3766
2030936006	*Microbiome	Draft	Dump top (Dump top)	2030936006		Host-associated	Arthropoda	Symbiotic fungal gardens and galleries	Fungus garden	Garden dump			DOE Joint Genome Institute	2009-12-18	2009-12-18		381448		95398443	0.59	133866179	160827138	422825	421512	1313	197	6	61		130		1116							253572	90564	54220			248090		206917	32670	4001
2032320001	*Microbiome	Draft	PCE-dechlorinating mixed culture (PCEOT) from Ithaca, NY	2032320001		Engineered	Bioremediation	Tetrachloroethylene and derivatives	Tetrachloroethylene	Bioreactor	PCE-dechlorinating microbial communities from Ithaca, NY		DOE Joint Genome Institute	2010-01-16	2012-01-31		155170		43768084	0.52	67826745	83714625	195530	194527	1003	185	11	62		112		818							116292	35084	26625			116001		97608	18283	3777
2032320002	*Microbiome	Draft	Soil microbial communities from sample at FACE Site 3 Nevada Test Site Creosote CO2+	2032320002		Environmental	Terrestrial	Soil	Unclassified	Unclassified	Soil microbial communities from FACE and OTC sites in USA		DOE Joint Genome Institute	2010-01-16	2010-12-22		469766		136628029	0.67	164822477	202685464	534745	533334	1411	306	1	95		210		1105							277511	122232	61380			271412		232675	29374	4038
2032320003	*Microbiome	Draft	Soil microbial communities from sample at FACE Site 4 Nevada Test Site Crust CO2-	2032320003		Environmental	Terrestrial	Soil	Unclassified	Unclassified	Soil microbial communities from FACE and OTC sites in USA		DOE Joint Genome Institute	2010-01-16	2010-12-22		271797		83161086	0.68	101058707	123178563	316494	315614	880	249		71		178		631							164529	72503	35480			160952		138776	18880	3730
2032320004	*Microbiome	Draft	Soil microbial communities from sample at FACE Site 1 Maryland Estuary CO2- (Maryland Estuary ambient)	2032320004		Environmental	Terrestrial	Soil	Unclassified	Unclassified	Soil microbial communities from FACE and OTC sites in USA		DOE Joint Genome Institute	2010-01-16	2010-12-22		437457		113480994	0.6	143905060	189275844	481014	479723	1291	275		99		176		1016							239204	98562	57280			237324		199769	27691	4172
2032320005	*Microbiome	Draft	Soil microbial communities from sample at FACE Site 5 Oak Ridge CO2- (Oak Ridge ambient)	2032320005		Environmental	Terrestrial	Soil	Unclassified	Unclassified	Soil microbial communities from FACE and OTC sites in USA		DOE Joint Genome Institute	2010-01-16	2010-12-22		371529		99549223	0.63	119257333	157702128	401954	401143	811	159		55		104		652							194691	91983	46589			192870		163624	19316	3859
2032320006	*Microbiome	Draft	Soil microbial communities from sample at FACE Site 5 Oak Ridge CO2+ (Oak Ridge elevated CO2)	2032320006		Environmental	Terrestrial	Soil	Unclassified	Unclassified	Soil microbial communities from FACE and OTC sites in USA		DOE Joint Genome Institute	2010-01-16	2010-12-22		306959		83448583	0.64	104894177	130858946	341601	340900	701	145	1	48		96		556							169145	78874	38481			167593		142733	17137	3829
2032320007	*Microbiome	Draft	Dump bottom (Dump bottom)	2032320007		Host-associated	Arthropoda	Symbiotic fungal gardens and galleries	Fungus garden	Garden dump			DOE Joint Genome Institute	2010-01-16	2010-01-16		458293		121148666	0.62	165639844	196100111	525993	524534	1459	186	3	51		132		1273							295221	116268	64584			288610		244513	37387	4026
2032320008	*Microbiome	Draft	Dendroctonus ponderosae beetle community (MPB hybrid beetle) (Lodgepole pine)	2032320008		Host-associated	Arthropoda	Symbiotic fungal gardens and galleries	Fungus gallery	Unclassified	Fungus gallery microbial communities from Dendroctonus ponderosae		DOE Joint Genome Institute	2010-01-16	2010-01-16		54275		16729235	0.57	24867799	29279222	66368	66202	166	24	1	6		17		142							45153	15756	9841			43245		37841	7117	3289
2032320009	*Microbiome	Draft	Mountain Pine Beetle microbial communities from Grand Prairie, Alberta, sample from Hybrid pine (MPB hybrid beetle)	2032320009		Host-associated	Arthropoda	Symbiotic fungal gardens and galleries	Unclassified	Unclassified	Mountain Pine Beetle microbial communities from Alberta and British Columbia, Canada		DOE Joint Genome Institute	2010-01-16	2010-01-16		25130		15761139	0.58	23555144	27077397	42570	42426	144	26	1	9		16		118							30649	11656	7486			29667		27521	7102	3001
2035918000	*Microbiome	Draft	Fungus garden combined (combined)	2035918000		Host-associated	Arthropoda	Symbiotic fungal gardens and galleries	Fungus garden	Unclassified	Fungus garden microbial communities from Acromyrmex echinatior in Panama		DOE Joint Genome Institute	2010-03-21	2010-03-21		93547		32762110	0.53	45527431	61239920	114620	113910	710	89	11	24		54		621							77973	27060	19145			75195		65846	15650	3474
2035918001	*Microbiome	Draft	Activated sludge plasmid pool Visp-2009 (Newbler)	2035918001		Engineered	Wastewater	Nutrient removal	Dissolved organics (aerobic)	Activated sludge	Activated sludge plasmid pools from Switzerland		DOE Joint Genome Institute	2010-03-21	2010-03-21		24741		7352559	0.6	7744717	12200307	23869	23754	115	27		8		19		88							11489	4967	2448			10528		9588	1223	2251
2035918002	*Microbiome	Draft	Activated sludge plasmid pool Morges-2009 (Newbler)	2035918002		Host-associated	Microbial	Bacteria	Plasmids	Activated sludge	Activated sludge plasmid pools from Switzerland		DOE Joint Genome Institute	2010-03-21	2010-03-21		37967		6687240	0.51	7490416	13057318	30169	30006	163	69	3	32		34		94							11540	4969	2104			10386		9352	876	2167
2035918003	*Microbiome	Draft	Mountain Pine Beetle microbial communities from McBride, British Columbia, Canada, sample from Lodgepole pine (Lodgepole pine)	2035918003		Host-associated	Arthropoda	Symbiotic fungal gardens and galleries	Unclassified	Unclassified	Mountain Pine Beetle microbial communities from Alberta and British Columbia, Canada		DOE Joint Genome Institute	2010-03-21	2010-12-22		69244		33482069	0.57	41174330	58839471	87336	86776	560	63	3	21		39		497							57647	22830	14360			55434		50809	12451	3355
2035918004	*Microbiome	Draft	Soil microbial communities from sample at FACE Site 2 North Carolina CO2-	2035918004		Environmental	Terrestrial	Soil	Unclassified	Unclassified	Soil microbial communities from FACE and OTC sites in USA		DOE Joint Genome Institute	2010-03-21	2010-12-22		270870		75982826	0.61	84129735	124108791	266562	265198	1364	228		84		144		1136							129170	62844	33666			127108		110003	13955	3763
2035918005	*Microbiome	Draft	Soil microbial communities from sample at FACE Site 4 Nevada Test Site Crust CO2+ (NTS Crust elevated CO2)	2035918005		Environmental	Terrestrial	Soil	Unclassified	Unclassified	Soil microbial communities from FACE and OTC sites in USA		DOE Joint Genome Institute	2010-03-21	2010-12-22		662773		165330067	0.66	165671717	252083467	629698	626447	3251	506	3	148		355		2745							291242	136340	70254			282466		236286	26508	3939
2035918006	*Microbiome	Draft	Soil microbial communities from sample at FACE Site 1 Maryland Estuary CO2+ (Maryland Estuary elevated)	2035918006		Environmental	Terrestrial	Soil	Unclassified	Unclassified	Soil microbial communities from FACE and OTC sites in USA		DOE Joint Genome Institute	2010-03-21	2010-12-22		435305		92021473	0.59	99524483	156317799	387519	385654	1865	306	3	117		186		1559							176709	75949	43371			175379		142646	16393	4101
2038011000	*Microbiome	Draft	Fungus garden microbial communities from Atta colombica in Panama, sample from dump top (Dump top)	2038011000		Host-associated	Arthropoda	Symbiotic fungal gardens and galleries	Fungus garden	Unclassified			DOE Joint Genome Institute	2010-03-31	2010-12-22		1301690		279076076	0.6	360095412	465469652	1292128	1285907	6221	489	11	151		327		5732							707801	265237	151491			690373		573802	75194	4453
2040502000	*Microbiome	Draft	Fungus garden microbial communities from Atta colombica in Panama, sample from dump bottom (Dump bottom)	2040502000		Host-associated	Arthropoda	Symbiotic fungal gardens and galleries	Fungus garden	Unclassified			DOE Joint Genome Institute	2010-04-05	2010-12-22		1132883		312113305	0.65	397324675	482217958	1281334	1275863	5471	431	5	136		290		5040							685356	287808	164499			677110		576161	78438	4416
2040502001	*Microbiome	Draft	Soil microbial communities from sample at FACE Site 2 North Carolina CO2+ (North Carolina Elevated CO2)	2040502001		Environmental	Terrestrial	Soil	Unclassified	Unclassified	Soil microbial communities from FACE and OTC sites in USA		DOE Joint Genome Institute	2010-04-05	2010-12-22		330244		88085921	0.61	110420459	143751359	364865	363264	1601	249		94		155		1352							176188	82544	43896			173238		148917	18561	3890
2040502002	*Microbiome	Draft	Switchgrass rhizosphere microbial community from Michigan, US, sample from East Lansing, 10341 (454/Illumina contigs)	2040502002		Host-associated	Plants	Rhizoplane	Epiphytes	Unclassified	Switchgrass rhizosphere bulk soil microbial community from Michigan, US		DOE Joint Genome Institute	2010-04-05	2012-01-31		126955		28893297	0.59	39140058	48868921	131116	130776	340	121	4	32		85		219							77536	28506	17368			73642		61262	8228	3372
2040502004	*Microbiome	Draft	Marine Bacterioplankton communities from Antarctic, Sample 10334 (Winter fosmids)	2040502004		Environmental	Aquatic	Marine	Neritic zone	Unclassified	Marine Bacterioplankton communities from Antarctic		DOE Joint Genome Institute	2010-04-05	2010-12-22		91		676318	0.35	1755546	1933492	2204	2140	64	2	2					62							1602	484	442			1591		1585	693	857
2040502005	*Microbiome	Draft	Marine Bacterioplankton communities from Antarctic, Sample 10335 (Summer fosmids)	2040502005		Environmental	Aquatic	Marine	Neritic zone	Unclassified	Marine Bacterioplankton communities from Antarctic		DOE Joint Genome Institute	2010-04-05	2010-12-22		98		753979	0.4	1660895	1866435	1871	1798	73	37	11	14		12		36							1472	504	393			1438		1444	641	731
2043231000	*Microbiome	Draft	Xyleborus affinis microbiome from Bern, Switzerland, sample of adult community (Ambrosia beetle adult)	2043231000		Host-associated	Arthropoda	Symbiotic fungal gardens and galleries	Unclassified	Unclassified	Xyleborus affinis microbiome from Bern, Switzerland		DOE Joint Genome Institute	2010-04-14	2010-12-22		167448		36215600	0.41	34526717	88061459	120235	119835	400	47	13	14		20		353							37615	18752	11942			33836		33942	7904	3422
2044078000	*Microbiome	Finished	Maize field bulk soil microbial communities from University of Illinois Energy Farm, Urbana, IL (Bulk soil sample from field growing corn (Zea mays))	2044078000		Environmental	Terrestrial	Soil	Unclassified	Unclassified	Switchgrass, Maize and Miscanthus rhizosphere microbial communities from University of Illinois Energy Farm, Urbana, IL		Univ of Illinois at Urbana-Champaign	2010-04-26	2010-04-26		122891		27257401	0.63	31772838	43495537	124423	123847	576	111		41		70		465							47572	26914	13282			55899		45607	4759	3263
2044078001	*Microbiome	Finished	Maize rhizosphere soil microbial communities from University of Illinois Energy Farm, Urbana, IL (Soil sample from rhizosphere of corn (Zea mays))	2044078001		Host-associated	Plants	Rhizoplane	Epiphytes	Unclassified	Switchgrass, Maize and Miscanthus rhizosphere microbial communities from University of Illinois Energy Farm, Urbana, IL		Univ of Illinois at Urbana-Champaign	2010-04-26	2010-04-26		111111		24896669	0.63	29091003	39566506	113040	112416	624	140	4	45		91		484							43380	24765	11931			50803		41663	4472	3291
2044078002	*Microbiome	Finished	Miscanthus rhizosphere soil microbial communities from University of Illinois Energy Farm, Urbana, IL (Rhizosphere soil sample of Miscanthus x giganteus)	2044078002		Host-associated	Plants	Rhizoplane	Epiphytes	Unclassified	Switchgrass, Maize and Miscanthus rhizosphere microbial communities from University of Illinois Energy Farm, Urbana, IL		Univ of Illinois at Urbana-Champaign	2010-04-26	2010-04-26		89282		17335191	0.62	18865401	27992371	81222	80872	350	88	1	33		54		262							29877	17104	8138			35198		27997	2553	2991
2044078003	*Microbiome	Finished	Miscanthus field bulk soil microbial communities from University of Illinois Energy Farm, Urbana, IL (Bulk soil sample from field growing Miscanthus x giganteus)	2044078003		Environmental	Terrestrial	Soil	Unclassified	Unclassified	Switchgrass, Maize and Miscanthus rhizosphere microbial communities from University of Illinois Energy Farm, Urbana, IL		Univ of Illinois at Urbana-Champaign	2010-04-26	2010-04-26		163037		36187587	0.62	42236021	58125848	165002	164158	844	144	3	56		85		700							61791	35553	17302			72351		59421	6138	3392
2044078004	*Microbiome	Finished	Switchgrass soil microbial communities from University of Illinois Energy Farm, Urbana, IL (Rhizosphere soil sample from switchgrass (Panicum virgatum))	2044078004		Host-associated	Plants	Rhizoplane	Epiphytes	Unclassified	Switchgrass, Maize and Miscanthus rhizosphere microbial communities from University of Illinois Energy Farm, Urbana, IL		Univ of Illinois at Urbana-Champaign	2010-04-26	2010-04-26		81909		16951179	0.62	19228147	27453735	79586	79177	409	116		36		80		293							28937	16685	7964			33901		27450	2625	2935
2044078005	*Microbiome	Finished	Switchgrass field bulk soil microbial communities from University of Illinois Energy Farm, Urbana, IL (Bulk soil sample from field growing switchgrass (Panicum virgatum))	2044078005		Environmental	Terrestrial	Soil	Unclassified	Unclassified	Switchgrass, Maize and Miscanthus rhizosphere microbial communities from University of Illinois Energy Farm, Urbana, IL		Univ of Illinois at Urbana-Champaign	2010-04-26	2010-04-26		61602		11267299	0.61	12021345	18598591	52944	52656	288	82	2	42		38		206							19362	10605	5189			23069		17987	1550	2706
2044078006	*Microbiome	Draft	Dendroctonus frontalis bacterial community	2044078006		Host-associated	Arthropoda	Unclassified	Unclassified	Unclassified	Dendroctonus frontalis microbial community from Southwest Mississippi		DOE Joint Genome Institute	2010-04-26	2010-12-22		70354		24793856	0.6	33564420	41255331	82571	82176	395	65	14	19		32		330							46587	21095	12461			50569		44586	9251	3176
2044078007	*Microbiome	Draft	Dendroctonus frontalis Fungal community	2044078007		Host-associated	Arthropoda	Symbiotic fungal gardens and galleries	Unclassified	Unclassified			DOE Joint Genome Institute	2010-04-26	2010-12-22		92222		43060683	0.59	60177000	72612852	130832	129857	975	127	24	38		65		848							77947	34189	20529			85513		76976	18074	3587
2044078011	*Microbiome	Draft	Xyleborus affinis microbiome from Bern, Switzerland, sample of larvae (Larvae community)	2044078011		Host-associated	Arthropoda	Symbiotic fungal gardens and galleries	Unclassified	Unclassified	Xyleborus affinis microbiome from Bern, Switzerland		DOE Joint Genome Institute	2010-04-26	2010-12-22		113199		23156934	0.43	23991456	54155335	83071	82821	250	28	7	6		15		222							25383	13501	8684			26199		25393	5429	3262
2046860004	*Microbiome	Draft	Sediment microbial communities from Lake Washington, Seattle, for Methane and Nitrogen Cycles, sample SIP 13C-methane anaerobic+nitrate (Anaerobic with added nitrate, 13C SIP)	2046860004		Environmental	Aquatic	Freshwater	Lentic	Sediment	Sediment microbial communities from Lake Washington, Seattle, for Methane and Nitrogen Cycles		DOE Joint Genome Institute	2010-05-01	2011-03-31		326521		90834839	0.65	116628293	139776104	371171	369859	1312	161	1	58		102		1151							164913	87908	45247			192762		162989	23795	3906
2046860005	*Microbiome	Draft	Sediment microbial communities from Lake Washington, Seattle, for Methane and Nitrogen Cycles, sample from SIP 13C-methane aerobic no nitrate additional fraction (Aerobic without added nitrate, SIP additional fraction)	2046860005		Environmental	Aquatic	Freshwater	Lentic	Sediment	Sediment microbial communities from Lake Washington, Seattle, for Methane and Nitrogen Cycles		DOE Joint Genome Institute	2010-05-01	2011-03-31		135229		25680485	0.44	45159294	58805457	157525	156787	738	100		40		60		638							49196	26201	17091			54948		49670	7400	3661
2046860006	*Microbiome	Draft	Sediment microbial communities from Lake Washington, Seattle, for Methane and Nitrogen Cycles, sample SIP 13C methane aerobic+nitrate (Aerobic with added nitrate, 13C SIP)	2046860006		Environmental	Aquatic	Freshwater	Lentic	Sediment	Sediment microbial communities from Lake Washington, Seattle, for Methane and Nitrogen Cycles		DOE Joint Genome Institute	2010-05-01	2011-03-31		193120		44307120	0.55	66142582	80246742	216380	215668	712	72	1	22		49		640							104386	46204	25983			119375		101242	17706	3639
2046860007	*Microbiome	Draft	Sediment microbial communities from Lake Washington, Seattle, for Methane and Nitrogen Cycles, sample Microc enrich af exp to meth lab w 13Ccarbon-no added nitrate (Aerobic without added nitrate, 13C SIP)	2046860007		Environmental	Aquatic	Freshwater	Lentic	Sediment	Sediment microbial communities from Lake Washington, Seattle, for Methane and Nitrogen Cycles		DOE Joint Genome Institute	2010-05-01	2011-03-31		198671		40204287	0.52	59927732	76631179	210153	209165	988	109		36		73		879							90287	41509	24203			102331		88110	14347	3727
2046860008	*Microbiome	Draft	Sediment microbial communities from Lake Washington, Seattle, for Methane and Nitrogen Cycles, sample SIP 13Cmethane anaerobic no nitrate (Anaerobic without added nitrate, 13C SIP)	2046860008		Environmental	Aquatic	Freshwater	Lentic	Sediment	Sediment microbial communities from Lake Washington, Seattle, for Methane and Nitrogen Cycles		DOE Joint Genome Institute	2010-05-01	2011-03-31		194103		29243155	0.49	40519624	59711589	160657	159899	758	158	5	59		94		600							57953	26714	15934			66401		56681	7035	3652
2048955003	*Microbiome	Draft	Poplar biomass bioreactor microbial communities from Brookhaven National Lab, NY, sample from total biomass decay community (13 April 2010 assembly with 454 paired-end)	2048955003		Engineered	Solid waste	Composting	Wood	Bioreactor	Poplar biomass bioreactor microbial communities from Brookhaven National Lab, NY		DOE Joint Genome Institute	2010-05-17	2011-03-27		954764		195383609	0.56	260136213	348781313	893380	888455	4925	465	28	154		283		4460							482136	168414	109964			474428		392911	54719	4496
2049941001	*Microbiome	Draft	Mixed alcohol bioreactor microbial communities from Texas A&M University, sample 40C (40 degree reactor)	2049941001		Engineered	Biotransformation	Mixed alcohol bioreactor	Unclassified	Unclassified	Mixed alcohol bioreactor microbial communities from Texas A&M University		DOE Joint Genome Institute	2010-05-24	2011-03-27		347497		48354187	0.45	80899745	108660417	296298	294605	1693	255	21	94		140		1438							179980	44654	36344			173758		140847	20451	3819
2051774008	*Microbiome	Draft	Saline water microbial communities from Great Salt Lake, Utah, sample from North Arm Rozel Point	2051774008		Environmental	Aquatic	Non-marine Saline and Alkaline	Saline	Unclassified	Saline water microbial communities from Great Salt Lake, Utah		DOE Joint Genome Institute	2010-06-10	2011-03-27		205502		59218552	0.6	78560532	99427575	247708	246656	1052							1052							103891	35843	26697			102590		85092	12442	2929
2053563001	*Microbiome	Draft	Thermophilic enrichment culture SG0.5Z960 (454-Illumina assembly) (454-Illumina assembly)	2053563001		Engineered	Solid waste	Composting	Grass	Bioreactor	Switchgrass and industrial compost incubating bioreactor microbial community from JBEI, CA, that is aerobic and thermophilic		DOE Joint Genome Institute	2010-06-20	2010-06-20		9122		19181446	0.65	26028600	29387211	34856	34446	410							410							24292	9642	6817			23942		23140	8066	2754
2053563014	*Microbiome	Draft	Sediment microbial communities from Great Boiling Spring, Nevada, sample from surface sediment (Surface sediment)	2053563014		Environmental	Aquatic	Thermal springs	Hot (42-90C)	Unclassified	Sediment and Water microbial communities from Great Boiling Spring, Nevada		DOE Joint Genome Institute	2010-06-20	2010-12-22		67397		24572280	0.51	40130653	48184699	93338	92364	974	124	21	42		56	5	850							48296	17657	13887			48830		41888	9889	2998
2058419001	*Microbiome	Draft	Saline water microbial communities from Great Salt Lake, Utah, sample from South Arm Antelope Island 1 (South Arm Antelope Island)	2058419001		Environmental	Aquatic	Non-marine Saline and Alkaline	Saline	Unclassified	Saline water microbial communities from Great Salt Lake, Utah		DOE Joint Genome Institute	2010-07-05	2011-03-27		148441		38449818	0.57	55186296	67538519	173719	172590	1129	120	4	35		81		1009							83991	34948	20755			82736		70353	12211	3483
2058419003	*Microbiome	Draft	Saline water microbial communities from Great Salt Lake, Utah, sample from North Arm Stromatolite (North Arm Stromatolite)	2058419003		Environmental	Aquatic	Non-marine Saline and Alkaline	Saline	Unclassified	Saline water microbial communities from Great Salt Lake, Utah		DOE Joint Genome Institute	2010-07-05	2011-03-27		104504		32784538	0.63	43359416	52414178	130059	129545	514	55		16		39		459							61594	21734	16702			60733		51590	7995	3167
2058419004	*Microbiome	Draft	Water viral communities from Great Boiling Spring, Nevada (Water borne viral community)	2058419004		Environmental	Aquatic	Thermal springs	Unclassified	Unclassified	Sediment and Water microbial communities from Great Boiling Spring, Nevada		DOE Joint Genome Institute	2010-07-05	2011-03-27		55185		11771949	0.43	20993685	27375388	74224	74087	137	11		5		6		126							7636	10475	8791			7825		7074	794	1386
2061766000	*Microbiome	Draft	September 2009 (Assembly with PE data)	2061766000		Engineered	Bioremediation	Hydrocarbon	Benzene	Bioreactor	Benzene-Degrading Methanogenic communities from Bioreactor		DOE Joint Genome Institute	2010-07-24	2011-03-31		204885		41157134	0.51	61637086	80838838	207753	206511	1242	205	8	71		126		1037							110950	34732	25624			110657		91357	15251	3655
2061766001	*Microbiome	Draft	Thermophilic enrichment culture SG0.5JP960 (454-Illumina assembly) - version 2 (454-Illumina assembly v2)	2061766001		Engineered	Solid waste	Composting	Dissolved organics (aerobic)	Bioreactor	Switchgrass and industrial compost incubating bioreactor microbial community from JBEI, CA, that is aerobic and thermophilic		DOE Joint Genome Institute	2010-07-24	2010-07-24		20206		31930478	0.64	43884971	49664259	64668	63824	844	62	1	25		36		782							44055	17003	12062			43477		41322	13817	3194
2061766008	*Microbiome	Draft	Freshwater microbial communities from Antarctic Deep Lake, sample 24m 3.0um (24 m 3.0 um Illumina only)	2061766008		Environmental	Aquatic	Freshwater	Lentic	Unclassified	Freshwater microbial communities from Antarctic Deep Lake		DOE Joint Genome Institute	2010-07-24	2010-07-24		11045		10949977	0.59	15553263	18678739	25462	25117	345	65	5	19		41		280							12667	4359	3927			12634		11532	3149	1747
2065487013	*Microbiome	Draft	Fungus-growing Termite worker microbial community from South Africa, sample from Oerleman's Farm	2065487013		Host-associated	Arthropoda	Digestive system	Hindgut	Unclassified	Fungus-growing Termite worker microbial community from South Africa		DOE Joint Genome Institute	2010-08-03	2011-03-27		310453		78623550	0.55	114570044	142578830	359783	357948	1835	326	28	116		182		1509							199340	70649				192645		164655	32699	3931
2065487014	*Microbiome	Draft	Fungus garden microbial community from termites in South Africa, sample from Oerleman's Farm	2065487014		Host-associated	Arthropoda	Symbiotic fungal gardens and galleries	Fungus garden	Unclassified	Fungus garden microbial community from termites in South Africa		DOE Joint Genome Institute	2010-08-03	2011-03-27		10698		7880458	0.49	13372553	16028606	23108	22842	266	54	17	9		28		212							14709	5818	1729			14085		13884	4528	2699
2067725009	*Microbiome	Draft	Permafrost field sample	2067725009		Environmental	Terrestrial	Soil	Unclassified	Unclassified	Permafrost microbial communities from Central Alaska		DOE Joint Genome Institute	2010-08-18	2011-08-31		3759		5199144	0.54	8101101	9656814	13277	13059	218	44	1	15		28		174							8882	2478	1863			8815		8319	2750	2079
2070309010	*Microbiome	Draft	Bankia setacea gill microbiome from Puget Sound, WA, Sample from sunken wood 10383 (Combined 454/Illumina assembly)	2070309010	256318	Host-associated	Mollusca	Respiratory system	Gills	Extracellular	Bankia setacea gill microbiome from Puget Sound, WA		DOE Joint Genome Institute	2010-08-31	2012-01-31		38227		11990491	0.45	19546649	26539887	43560	43276	284	19	2	7		10		265							19551	9984	6725			18473		17751	4923	2347
2077657003	*Microbiome	Draft	Water microbial communities from Great Boiling Spring, Nevada, sample 1 (13 Aug 2010 assembly with PE data)	2077657003		Environmental	Aquatic	Thermal springs	Hot (42-90C)	Unclassified	Sediment and Water microbial communities from Great Boiling Spring, Nevada		DOE Joint Genome Institute	2010-10-27	2010-10-27		10025		3009423	0.48	4893264	6283876	11995	11909	86	82						4							5990	2142	1641			5987		5046	1289	1893
2077657005	*Microbiome	Draft	Mixed alcohol bioreactor microbial communities from Texas A&M University, sample 55C (55 degree reactor, August 2010 assembly)	2077657005		Engineered	Biotransformation	Mixed alcohol bioreactor	Unclassified	Unclassified	Mixed alcohol bioreactor microbial communities from Texas A&M University		DOE Joint Genome Institute	2010-10-27	2010-10-27		137066		33179358	0.45	56349842	73615066	154456	152927	1529	278	74	76	1	125	2	1251							88212	24773	22333			84936		75795	17795	3142
2077657006	*Microbiome	Draft	Lake Itasca #1 (Itasca #1)	2077657006		Environmental	Aquatic	Freshwater	Lotic	Unclassified	Freshwater microbial communities from Mississippi River		Univ of Minnesota	2010-10-27	2010-10-27		627		114830	0.52	149326	222168	628	619	9	9													351	113	58			313		274	46	154
2077657007	*Microbiome	Draft	Minneapolis Minnesota #1 (Minneapolis #1)	2077657007		Environmental	Aquatic	Freshwater	Lotic	Unclassified	Freshwater microbial communities from Mississippi River		Univ of Minnesota	2010-10-27	2010-10-27		641		109906	0.52	142401	212691	595	581	14	14													330	108	53			280		256	48	130
2077657008	*Microbiome	Draft	Bovine rumen viral communities from University of Illinois Dairy Farm in Urbana, IL, Cow rumen 7887 (Cow 7887)	2077657008		Host-associated	Mammals	Digestive system	Stomach	Unclassified	Bovine rumen viral communities from University of Illinois Dairy Farm in Urbana, IL		DOE Joint Genome Institute	2010-10-27	2010-10-27		214671		30246044	0.41	49895357	73827693	211242	211141	101	49						52							25456	19303	10497			21873		23560	3238	1870
2077657009	*Microbiome	Draft	Bovine rumen viral communities from University of Illinois Dairy Farm in Urbana, IL, Cow rumen 6993 (Cow 6993)	2077657009		Host-associated	Mammals	Digestive system	Stomach	Unclassified	Bovine rumen viral communities from University of Illinois Dairy Farm in Urbana, IL		DOE Joint Genome Institute	2010-10-27	2010-10-27		251851		37176920	0.37	75174350	100678798	304432	304300	132	92						40							29820	25406	14313			25785		27765	3940	1828
2077657010	*Microbiome	Draft	Saline water microbial communities from Great Salt Lake, Utah, sample from South Arm Stromatolite (South Arm Stromatolite)	2077657010		Environmental	Aquatic	Non-marine Saline and Alkaline	Saline	Unclassified	Saline water microbial communities from Great Salt Lake, Utah		DOE Joint Genome Institute	2010-10-27	2010-10-27		359747		86752127	0.55	122089753	156436365	408738	408393	345	102						243							197290	77527	50184			192851		165065	27760	4070
2077657013	*Microbiome	Draft	Marine Bacterioplankton communities from Antarctic, sample from Summer (Summer fosmids Sept 2010 assemblies)	2077657013		Environmental	Aquatic	Marine	Neritic zone	Unclassified	Marine Bacterioplankton communities from Antarctic		DOE Joint Genome Institute	2010-10-27	2012-01-31		131		1526204	0.46	2884325	3325304	3503	3500	3	3													2539	1096	689			2480		2473	945	1129
2077657014	*Microbiome	Draft	Marine sediment archaeal communities from Santa Barbara Basin, CA, that are methane-oxidizing, sample 6-9 cm (ANME Sed A12 6-9 cm)	2077657014		Environmental	Aquatic	Marine	Unclassified	Sediment	Marine sediment archaeal communities from Santa Barbara Basin, CA, that are methane-oxidizing		DOE Joint Genome Institute	2010-10-27	2010-10-27		341668		41563904	0.45	46260933	92521799	194553	194293	260	76						184							87298	25164	17875			87178		69989	8605	3538
2077657018	*Microbiome	Draft	Marine sediment archaeal communities from Santa Barbara Basin, CA, that are methane-oxidizing, sample 0-3 cm (ANME Sed A12 0-3 cm)	2077657018		Environmental	Aquatic	Marine	Unclassified	Sediment	Marine sediment archaeal communities from Santa Barbara Basin, CA, that are methane-oxidizing		DOE Joint Genome Institute	2010-10-27	2010-10-27		566314		96955345	0.48	146874100	202177532	556736	556333	403	123						280							246851	91539	63124			243785		204676	27385	4128
2077657019	*Microbiome	Draft	Marine sediment archaeal communities from Santa Barbara Basin, CA, that are methane-oxidizing, sample 3-6 cm (ANME Sed A12 3-6 cm)	2077657019		Environmental	Aquatic	Marine	Unclassified	Sediment	Marine sediment archaeal communities from Santa Barbara Basin, CA, that are methane-oxidizing		DOE Joint Genome Institute	2010-10-27	2010-10-27		189660		24722882	0.43	29581509	58173635	122604	122457	147	61						86							44508	17004	12442			43581		36452	5322	3520
2077657020	*Microbiome	Draft	Marine Bacterioplankton communities from Antarctic, sample from Winter (Winter fosmids Sept 2010 assemblies)	2077657020		Environmental	Aquatic	Marine	Neritic zone	Unclassified	Marine Bacterioplankton communities from Antarctic		DOE Joint Genome Institute	2010-10-27	2011-09-30		393		1361186	0.39	3086434	3492552	4343	4328	15	14						1							3070	979	762			3049		2917	1077	1259
2077657023	*Microbiome	Draft	Hot spring microbial communities from Yellowstone National Park, One Hundred Springs Plain, sample OSP_B (OSP_B)	2077657023		Environmental	Aquatic	Thermal springs	Unclassified	Unclassified	Hot spring microbial communities from Yellowstone National Park, US		DOE Joint Genome Institute	2010-10-27	2010-10-27		64494		15361088	0.43	27648073	35803982	81287	81098	189	157						32							35148	12537	11570			34693		28895	5319	2227
2077657024	*Microbiome	Draft	Hot spring microbial communities from Yellowstone National Park, One Hundred Springs Plain, sample OSP_C (OSP_C)	2077657024		Environmental	Aquatic	Thermal springs	Unclassified	Unclassified	Hot spring microbial communities from Yellowstone National Park, US		DOE Joint Genome Institute	2010-10-27	2010-10-27		56447		11443447	0.41	20853882	27950878	65660	65470	190	154						36							30141	9526	9092			29771		24513	4023	2148
2081372006	*Microbiome	Draft	Soil microbial communities from sample at FACE Site NTS_071 Nevada Test Site (NTS_071)	2081372006		Environmental	Terrestrial	Soil	Unclassified	Unclassified	Soil microbial communities from FACE and OTC sites in USA		DOE Joint Genome Institute	2010-11-03	2010-11-03		1057646		215943720	0.64	215059922	336899453	835177	834401	776	281						495							361403	179971	88728			350544		294983	32544	4107
2081372007	*Microbiome	Draft	Freshwater microbial communities from Antarctic Deep Lake, sample 24m 3.0um (24 m 3.0 um Sept 2010 combined)	2081372007		Environmental	Aquatic	Freshwater	Lentic	Unclassified	Freshwater microbial communities from Antarctic Deep Lake		DOE Joint Genome Institute	2010-11-03	2010-11-03		99150		33206252	0.58	42986123	56949331	118816	118742	74	52						22							50015	21862	16045			49343		42328	7547	3365
2081372008	*Microbiome	Finished	TA reactor DNA contigs from 4 sample (Terephthalate degrading reactor metagenome contigs from 4 samples)	2081372008		Engineered	Wastewater	Industrial wastewater	Unclassified	Unclassified	Wastewater bioreactor microbial communities from Singapore and Univ of Illinois at Urbana, that are terephthalate-degrading		DOE Joint Genome Institute	2010-11-03	2010-11-03		15212		17022820	0.48	31224820	35830898	50543	50293	250	245						5							32097	9930	8627			31755		29668	10092	3058
2084038000	*Microbiome	Draft	Bovine rumen viral communities from University of Illinois Dairy Farm in Urbana, IL, Cow rumen 7664 (Cow 7664)	2084038000		Host-associated	Mammals	Digestive system	Stomach	Unclassified	Bovine rumen viral communities from University of Illinois Dairy Farm in Urbana, IL		DOE Joint Genome Institute	2010-11-27	2010-11-27		420264		64977536	0.42	108552615	153674931	445555	442172	3383	69	5	21		43		3314							46852	41768	21221			39199		44013	6210	2245
2084038008	*Microbiome	Draft	Xyleborus affinis microbiome from Bern, Switzerland, sample of gallery community (Gallery community)	2084038008		Host-associated	Arthropoda	Symbiotic fungal gardens and galleries	Unclassified	Unclassified	Xyleborus affinis microbiome from Bern, Switzerland		DOE Joint Genome Institute	2010-11-27	2010-11-27		304586		85001052	0.58	121085693	146840147	364117	362398	1719	409	79	123		207		1310							217957	86490	53132			210927		179638	30911	3970
2084038009	*Microbiome	Draft	Sediment microbial communities from Lake Washington, Seattle, for Methane and Nitrogen Cycles, sample from flow sorted aerobic no nitrate (Flow sorted aerobic no nitrate)	2084038009		Environmental	Aquatic	Freshwater	Lentic	Sediment	Sediment microbial communities from Lake Washington, Seattle, for Methane and Nitrogen Cycles		DOE Joint Genome Institute	2010-11-27	2011-03-31		1190888		178217667	0.45	265245680	396601732	1059847	1052934	6913	1691	221	426		1044		5222							396896	163446	102907			385975		331444	45105	4335
2084038011	*Microbiome	Draft	Freshwater microbial communities from Antarctic Deep Lake, sample 24m 0.1um (24 m 0.1 um 454 only)	2084038011		Environmental	Aquatic	Freshwater	Lentic	Unclassified	Freshwater microbial communities from Antarctic Deep Lake		DOE Joint Genome Institute	2010-11-27	2010-11-27		128253		33307013	0.56	42610244	59385153	141524	140400	1124	155	22	41		92		969							39035	20835	14449			37880		32882	5315	2815
2084038012	*Microbiome	Draft	Marine sediment microbial communities from Kolumbo Volcano mats, Greece, sample white/grey mat (white/grey mat, combined 454/Illumina assembly)	2084038012		Environmental	Aquatic	Marine	Hydrothermal vents	Sediment	Marine sediment microbial communities from Kolumbo Volcano mats, Greece		DOE Joint Genome Institute	2010-11-27	2010-11-27		195590		36005936	0.37	71719947	96236450	173888	172632	1256	290	37	82		171		966							86015	26738	21713			84189		75691	18967	3631
2084038013	*Microbiome	Draft	Larvae (6 May 2010 assembly)	2084038013		Host-associated	Arthropoda	Digestive system	Unclassified	Unclassified	Anoplophora glabripennis gut microbiome from Worchester, MA		DOE Joint Genome Institute	2010-11-27	2010-11-27		791149		156300409	0.56	185350991	280968062	663502	658470	5032	1971	154	644		1173		3061							332577	136471	88103			318747		268030	34947	4262
2084038018	*Microbiome	Draft	Trachymyrmex fungus garden	2084038018		Host-associated	Arthropoda	Symbiotic fungal gardens and galleries	Fungus garden	Unclassified	Fungus garden microbial communities from Trachymyrmex in Gamboa, Panama		DOE Joint Genome Institute	2010-11-27	2010-11-27		175888		42838844	0.54	62055422	79020976	200369	198957	1412	499	104	154		241		913							127501	45240	31140			120957		102929	20738	3273
2084038019	*Microbiome	Draft	Freshwater microbial communities from Antarctic Deep Lake, sample 5mRS 0.1um (5 mRS 0.1um 454 only)	2084038019		Environmental	Aquatic	Freshwater	Lentic	Unclassified	Freshwater microbial communities from Antarctic Deep Lake		DOE Joint Genome Institute	2010-11-27	2010-11-27		111057		28933085	0.55	37920528	52160100	125908	124915	993	156	20	46		90		837							35642	18591	13246			34520		29939	4802	2808
2084038020	*Microbiome	Draft	Water microbial communities from Great Boiling Spring, Nevada, sample 1 (Water borne 27 Oct 2010 assembly)	2084038020		Environmental	Aquatic	Thermal springs	Hot (42-90C)	Unclassified	Sediment and Water microbial communities from Great Boiling Spring, Nevada		DOE Joint Genome Institute	2010-11-27	2010-11-27		12489		3409258	0.47	5487087	7181123	14352	14225	127	25	8	8		9		102							6728	2491	1857			6719		5648	1444	1908
2084038021	*Microbiome	Draft	Marine sediment archaeal communities from Santa Barbara Basin, CA, that are methane-oxidizing, sample 9-12 cm (ANME Sed A12 9-12 cm)	2084038021		Environmental	Aquatic	Marine	Unclassified	Sediment	Marine sediment archaeal communities from Santa Barbara Basin, CA, that are methane-oxidizing		DOE Joint Genome Institute	2010-11-27	2010-11-27		197849		39220326	0.43	68613561	90913355	239177	237441	1736	278	44	84		150		1458							101190	30843	25019			100529		84525	14625	3569
2088090005	*Microbiome	Draft	Sediment microbial communities from Lake Washington, Seattle, for Methane and Nitrogen Cycles, original sample replicate 1 (Original sample replicate 1)	2088090005		Environmental	Aquatic	Freshwater	Unclassified	Unclassified	Sediment microbial communities from Lake Washington, Seattle, for Methane and Nitrogen Cycles		DOE Joint Genome Institute	2010-12-15	2011-03-31		1515849		318541264	0.57	418879348	559537102	1554721	1547567	7154	1549	141	488		920		5596	9						634480	316422	166999			640521		540425	73088	4494
2088090006	*Microbiome	Draft	Sediment microbial communities from Lake Washington, Seattle, for Methane and Nitrogen Cycles, original sample replicate 2 (Original sample replicate 2 12C fraction)	2088090006		Environmental	Aquatic	Freshwater	Unclassified	Unclassified	Sediment microbial communities from Lake Washington, Seattle, for Methane and Nitrogen Cycles		DOE Joint Genome Institute	2010-12-15	2011-03-31		1191429		241561839	0.59	302626479	412615791	1147398	1142256	5142	1251	106	390		755		3891							474699	238052	122790			480329		403329	49910	4376
2088090007	*Microbiome	Draft	Sediment microbial communities from Lake Washington, Seattle, for Methane and Nitrogen Cycles, sample from flow sorted anaerobic plus nitrate (Flow sorted anaerobic plus nitrate)	2088090007		Environmental	Aquatic	Freshwater	Lentic	Unclassified	Sediment microbial communities from Lake Washington, Seattle, for Methane and Nitrogen Cycles		DOE Joint Genome Institute	2010-12-15	2011-03-31		1043133		170072226	0.46	270573024	372237563	1015830	1008297	7533	1598	185	395		1018		5935							387556	157994	99656			388508		331125	48256	4372
2088090009	*Microbiome	Draft	Sediment microbial communities from Lake Washington, Seattle, for Methane and Nitrogen Cycles, sample SIP 13C-methane anaerobic+nitrate (Anaerobic + nitrate SIP Nov 2010 with PE)	2088090009		Environmental	Aquatic	Freshwater	Lentic	Sediment	Sediment microbial communities from Lake Washington, Seattle, for Methane and Nitrogen Cycles		DOE Joint Genome Institute	2010-12-15	2011-03-31		925371		214558619	0.61	275928799	354011745	948029	943870	4159	877	90	273		514		3282							436153	206512	109813			442275		372568	51322	4313
2088090012	*Microbiome	Draft	Sediment microbial communities from Arctic Ocean, off the coast from Alaska, sample from high methane PC12-236-260cm (High methane PC12-236-260cm)	2088090012		Environmental	Aquatic	Marine	Neritic zone	Unclassified	Coastal water and sediment microbial communities from Arctic Ocean, off the coast from Alaska		DOE Joint Genome Institute	2010-12-15	2011-03-31		802181		87438032	0.46	76894207	191647483	350243	346812	3431	762	43	252		467		2669							119000	45278	28323			121669		98076	9519	3845
2088090013	*Microbiome	Draft	Sediment microbial communities from Lake Washington, Seattle, for Methane and Nitrogen Cycles, sample SIP 13Cmethane anaerobic no nitrate (Anaerobic no nitrate SIP Nov 2010 with PE)	2088090013		Environmental	Aquatic	Freshwater	Lentic	Sediment	Sediment microbial communities from Lake Washington, Seattle, for Methane and Nitrogen Cycles		DOE Joint Genome Institute	2010-12-15	2011-03-31		835955		159292410	0.52	227387911	308706277	821124	817673	3451	743	91	211		441		2708							364179	160455	95339			365320		311854	49203	4246
2088090016	*Microbiome	Draft	Hoatzin crop microbial communities from Cojedes, Venezuela, sample from fiber fraction 14 (Fiber fraction 14 combined assembly)	2088090016		Host-associated	Birds	Digestive system	Crop	Lumen	Hoatzin crop microbial communities from Cojedes, Venezuela		DOE Joint Genome Institute	2010-12-15	2012-01-31		122725		55597172	0.51	92781328	110040543	160539	159635	904	197	36	49		112		707							89896	33757	26582			89261		82051	23098	3019
2088090017	*Microbiome	Draft	Marine microbial communities from Deepwater Horizon Oil Spill, sample BP Oil Spill BM58: eDNA_1 (BM58 Illumina assembly)	2088090017		Environmental	Aquatic	Marine	Unclassified	Uncharacterized	Marine microbial communities from Deepwater Horizon Oil Spill		DOE Joint Genome Institute	2010-12-15	2010-12-15		71168		10377729	0.41	15871426	25346668	41802	41533	269	105	10	25		70		164							24304	7239	5521			24326		21183	3830	2830
2088090019	*Microbiome	Draft	PCE-dechlorinating microbial communities from Ithaca, NY (Untrimmed contigs) (Untrimmed contigs)	2088090019		Engineered	Bioremediation	Tetrachloroethylene and derivatives	Tetrachloroethylene	Bioreactor	PCE-dechlorinating microbial communities from Ithaca, NY		DOE Joint Genome Institute	2010-12-15	2012-01-31		1		655706	0.49	1217918	1341646	1491	1442	49	3	1	1		1		46							1138	337				1124		1092	583	837
2088090027	*Microbiome	Draft	Sediment microbial communities from Great Boiling Spring, Nevada, sample from cellulolytic enrichment CS 77C (Cellulolytic enrichment CS 77C sediment)	2088090027		Environmental	Aquatic	Thermal springs	Hot (42-90C)	Unclassified	Sediment and Water microbial communities from Great Boiling Spring, Nevada		DOE Joint Genome Institute	2010-12-15	2010-12-15		161251		19222179	0.45	21537700	42599697	82728	81725	1003	315	16	85		214		688							44291	10906	8105			46422		35913	5551	2857
2088090030	*Microbiome	Draft	Marine sediment microbial communities from Kolumbo Volcano mats, Greece, sample red mat (Red mat combined assembly)	2088090030		Environmental	Aquatic	Marine	Hydrothermal vents	Sediment	Marine sediment microbial communities from Kolumbo Volcano mats, Greece		DOE Joint Genome Institute	2010-12-15	2010-12-15		88776		33060762	0.48	62429976	69423586	133323	132810	513	42	11	8		23		471							62476	25020	18402			61816		57147	13829	3402
2088090031	*Microbiome	Draft	Sakinaw Lake 454 metagenomics (120m): eDNA_2 (120 m)	2088090031		Environmental	Aquatic	Freshwater	Lentic	Unclassified	Freshwater microbial communities from Lake Sakinaw,Canada		DOE Joint Genome Institute	2010-12-15	2010-12-15		394836		53575576	0.45	75171573	120376854	299533	296057	3476	784	44	246		494		2692							125706	40802	29087			128019		105560	13905	3632
2088090036	*Microbiome	Draft	Hoatzin crop microbial communities from Cojedes, Venezuel, sample from Protozoan 21 (Protozoan 21 MDA)	2088090036		Host-associated	Birds	Digestive system	Crop	Lumen	Hoatzin crop microbial communities from Cojedes, Venezuela		DOE Joint Genome Institute	2010-12-15	2012-01-31		178124		6442092	0.21	6975412	31137285	23909	23567	342	286	10	141		135		56							9460	1858	2570			7796		8337	618	1006
2100351000	*Microbiome	Draft	Biofuel metagenome 1 (454/Illumina combined assembly)	2100351000		Engineered	Biotransformation	Unclassified	Unclassified	Unclassified	Biofuel metagenome		DOE Joint Genome Institute	2011-01-02	2011-09-30		8153683		539689291	0.42	458633008	1275044948	2706009	2695023	10986	6199	404	1872		3923		4787							1253720	346372	228814			1346353		969132	77925	4316
2100351001	*Microbiome	Draft	Sediment microbial communities from Arctic Ocean, off the coast from Alaska, sample from low methane PC12-247-20cm (Low methane PC12-247-20cm)	2100351001		Environmental	Aquatic	Marine	Neritic zone	Unclassified	Coastal water and sediment microbial communities from Arctic Ocean, off the coast from Alaska		DOE Joint Genome Institute	2011-01-02	2011-03-31		983633		164411287	0.53	204712540	312796620	789043	784879	4164	947	84	275		588		3217							313218	130340	84217			319748		265013	31008	4157
2100351002	*Microbiome	Draft	Hoatzin crop microbial communities from Cojedes, Venezuela, sample from fiber fraction 12 (Fiber fraction 12 combined assembly)	2100351002		Host-associated	Birds	Digestive system	Crop	Lumen	Hoatzin crop microbial communities from Cojedes, Venezuela		DOE Joint Genome Institute	2011-01-02	2012-01-31		2021942		293314205	0.46	273663474	639086170	799622	794772	4850	989	186	198		605		3861							362528	130664	95499			358721		312183	60192	3744
2100351006	*Microbiome	Draft	Sediment microbial communities from Arctic Ocean, off the coast from Alaska, sample from high methane PC12-225-485cm (High methane PC12-225-485cm Dec 2010 assembly)	2100351006		Environmental	Aquatic	Marine	Intertidal zone	Sediment	Coastal water and sediment microbial communities from Arctic Ocean, off the coast from Alaska		DOE Joint Genome Institute	2011-01-02	2011-03-31		1153568		139867146	0.45	151697341	310089302	645119	644064	1055	171	40	66		65		884							204867	83237	52894			206805		171994	18631	4116
2100351007	*Microbiome	Draft	Sediment microbial communities from Lake Washington, Seattle, for Methane and Nitrogen Cycles, sample from flow sorted aerobic plus nitrate (Flow sorted aerobic plus nitrate)	2100351007		Environmental	Aquatic	Freshwater	Lentic	Sediment	Sediment microbial communities from Lake Washington, Seattle, for Methane and Nitrogen Cycles		DOE Joint Genome Institute	2011-01-02	2011-03-31		1044385		177906810	0.46	283503575	386453037	1065361	1057833	7528	1781	243	439		1099		5747							409962	165351	106137			412708		351722	52634	4376
2100351008	*Microbiome	Draft	Hot spring microbial community from Beowulf Spring, Yellowstone National Park, sample YNP_Beowulf Spring_E (YNP_Beowulf Spring_E)	2100351008		Environmental	Aquatic	Thermal springs	Hot (42-90C)	Unclassified	Hot spring microbial communities from Yellowstone National Park, US		DOE Joint Genome Institute	2011-01-02	2011-01-02		138777		27712714	0.42	45326926	66680933	140835	140117	718	139	17	41		81		579							56183	19969	18439			56119		48677	9102	2478
2100351009	*Microbiome	Draft	Sediment microbial communities from Great Boiling Spring, Nevada, sample from Cellulolytic enrichment CS 85C (GBS Cellulolytic enrichment CS 85C sediment)	2100351009		Environmental	Aquatic	Thermal springs	Hot (42-90C)	Unclassified	Sediment and Water microbial communities from Great Boiling Spring, Nevada		DOE Joint Genome Institute	2011-01-02	2011-01-02		170812		35370332	0.47	54531976	74591189	165257	163976	1281	279	30	90		159		1002							79609	26413	20583			82922		67041	12514	2983
2100351010	*Microbiome	Draft	TCA/MEAL culture (TCA/MEAL culture Nov 2010 assembly with PE data)	2100351010		Engineered	Bioremediation	Tetrachloroethylene and derivatives	Chloroethene	Bioreactor	Groundwater dechlorinating microbial community from Kitchener, Ontario, containing dehalobacter		DOE Joint Genome Institute	2011-01-02	2011-01-02		193030		32095311	0.5	37599157	64373035	119855	119674	181	53	15	22		16		128							64605	21874	16039			65961		54026	9295	3370
2100351011	*Microbiome	Draft	Sediment microbial communities from Arctic Ocean, off the coast from Alaska, sample from medium methane PC12-240-170cm (Medium methane PC12-240-170cm Sept2010 assembly)	2100351011		Environmental	Aquatic	Marine	Neritic zone	Unclassified	Coastal water and sediment microbial communities from Arctic Ocean, off the coast from Alaska		DOE Joint Genome Institute	2011-01-02	2011-03-31		1073330		173278138	0.45	268802972	386166283	1071024	1064424	6600	847	107	248		492		5753							287753	144065	92162			287349		246729	30726	4384
2100351012	*Microbiome	Draft	Sediment microbial communities from Arctic Ocean, off the coast from Alaska, sample from low methane PC12-244-90cm (Low methane PC12-244-90cm Sept2010 assembly)	2100351012		Environmental	Aquatic	Marine	Neritic zone	Unclassified	Coastal water and sediment microbial communities from Arctic Ocean, off the coast from Alaska		DOE Joint Genome Institute	2011-01-02	2011-03-31		1065250		161846591	0.48	205844992	339945372	823046	822042	1004	165	39	68		58		839							294367	117967	79554			299639		247463	29067	4222
2100351014	*Microbiome	Draft	Freshwater microbial communities from Antarctic Deep Lake, sample 13m 0.1um (13m 0.1um 454 only)	2100351014		Environmental	Aquatic	Freshwater	Lentic	Unclassified	Freshwater microbial communities from Antarctic Deep Lake		DOE Joint Genome Institute	2011-01-02	2011-09-30		176874		43202476	0.54	57010512	80245247	201266	199955	1311	146	19	45		82		1165							40589	26216	17601			40096		35955	5887	2972
2100351015	*Microbiome	Draft	Freshwater microbial communities from Antarctic Deep Lake, sample 36m 3.0um, 0.8um, 0.1um pool (36m 3, 0.8 and 0.1 um pool)	2100351015		Environmental	Aquatic	Freshwater	Lentic	Unclassified	Freshwater microbial communities from Antarctic Deep Lake		DOE Joint Genome Institute	2011-01-02	2011-01-02		275072		65066189	0.52	89404446	124388753	313035	311446	1589	266	29	74		163		1323							76397	46008	29412			75639		67833	11427	3678
2100351016	*Microbiome	Draft	Sirex noctilio microbiome from Pennsylvania, sample of adult community (Adult June 2010 assembly)	2100351016		Host-associated	Arthropoda	Unclassified	Unclassified	Unclassified	Sirex noctilio microbiome from Pennsylvania		DOE Joint Genome Institute	2011-01-02	2011-01-02		512120		77620961	0.44	69997294	177623549	319145	318163	982	301	101	53		147		681							67406	51057	34564			60776		60085	9878	3497
2119805007	*Microbiome	Draft	Hot spring microbial community from Beowulf Spring, Yellowstone National Park, sample YNP_Beowulf Spring_D (YNP_Beowulf Spring_D)	2119805007		Environmental	Aquatic	Thermal springs	Hot (42-90C)	Unclassified	Hot spring microbial communities from Yellowstone National Park, US		DOE Joint Genome Institute	2011-01-18	2011-09-30		112550		26328452	0.43	43980349	60745063	128754	128109	645	103	11	35		57		542							55059					55749		47689	9135	2580
2119805009	*Microbiome	Draft	Soil microbial communities from sample at FACE Site NTS_007 Nevada Test Site (NTS_007)	2119805009		Environmental	Terrestrial	Soil	Sand	Desert	Soil microbial communities from FACE and OTC sites in USA		DOE Joint Genome Institute	2011-01-18	2011-09-30		1008718		253746449	0.66	291849805	384251082	1027241	1021887	5354	1516	127	475		914		3838							467998					473065		402091	49487	4117
2119805010	*Microbiome	Draft	Soil microbial communities from sample at FACE Site North Carolina NCD_AmbF (NCD_AmbF)	2119805010		Environmental	Terrestrial	Soil	Unclassified	Unclassified	Soil microbial communities from FACE and OTC sites in USA		DOE Joint Genome Institute	2011-01-18	2011-09-30		1061679		198685143	0.61	214984456	324411358	834028	830056	3972	1116	64	349		703		2856							361047					369218		305660	31598	4061
2119805011	*Microbiome	Draft	Soil microbial communities from sample at Multiple FACE and OTC sites (NTS_010)	2119805011		Environmental	Terrestrial	Soil	Sand	Desert	Soil microbial communities from FACE and OTC sites in USA		DOE Joint Genome Institute	2011-01-18	2011-09-30		990444		222638673	0.65	249203271	345080991	913909	894097	19812	16401	121	15295		985		3411							400722					405752		341975	40127	4091
2119805012	*Microbiome	Draft	Soil microbial communities from sample at FACE Site NTS_067 Nevada Test Site (NTS_067)	2119805012		Environmental	Terrestrial	Soil	Sand	Desert	Soil microbial communities from FACE and OTC sites in USA		DOE Joint Genome Institute	2011-01-18	2011-09-30		1026800		245499802	0.63	290125899	390792833	1036364	1030717	5647	1850	180	580		1090		3797							450602					452058		387714	47879	4156
2124908000	*Microbiome	Draft	Sediment microbial communities from Lake Washington, Seattle, for Methane and Nitrogen Cycles, sample from flow sorted anaerobic no nitrate (WGA anaerobic no nitrate)	2124908000		Environmental	Aquatic	Freshwater	Lentic	Sediment	Sediment microbial communities from Lake Washington, Seattle, for Methane and Nitrogen Cycles		DOE Joint Genome Institute	2011-02-15	2011-03-31		95021		13867612	0.42	21132082	33111482	69699	68868	831	223	38	54		131		608							29525	11005	7935			29614		25249	4488	2537
2124908001	*Microbiome	Draft	Soil microbial communities from sample at FACE Site North Carolina NCD_ElevF (NCD_ElevF)	2124908001		Environmental	Terrestrial	Soil	Unclassified	Unclassified	Soil microbial communities from FACE and OTC sites in USA		DOE Joint Genome Institute	2011-02-15	2011-09-30		1169244		274638143	0.62	340991495	446081858	1200786	1195481	5305	1280	90	407		783		4025							522079	271114	140701			529586		448722	52732	4262
2124908006	*Microbiome	Draft	Soil microbial communities from sample at FACE Site Metagenome WIR_Oz2 (WIR_Oz2)	2124908006		Environmental	Terrestrial	Soil	Unclassified	Unclassified	Soil microbial communities from FACE and OTC sites in USA		DOE Joint Genome Institute	2011-02-15	2011-09-30		974023		208423123	0.61	252492678	339617125	930722	926068	4654	1329	99	421		809		3325							407217	204259	106126			413111		347541	40088	4213
2124908007	*Microbiome	Draft	Soil microbial communities from sample at FACE Site Metagenome WIR_ElevOz2 (WIR_ElevOz2)	2124908007		Environmental	Terrestrial	Soil	Unclassified	Unclassified	Soil microbial communities from FACE and OTC sites in USA		DOE Joint Genome Institute	2011-02-15	2011-09-30		1083603		235497345	0.61	287557996	386839648	1040212	1034554	5658	1721	121	570		1030		3937							445853	232067	118775			450387		382552	45373	4218
2124908008	*Microbiome	Draft	Soil microbial communities from sample at FACE Site Metagenome WIR_Elev2 (WIR_Elev2)	2124908008		Environmental	Terrestrial	Soil	Unclassified	Unclassified	Soil microbial communities from FACE and OTC sites in USA		DOE Joint Genome Institute	2011-02-15	2011-09-30		1070256		232876105	0.61	287201305	380892539	1038025	1032576	5449	1487	89	503		895		3962							440701	229650	118705			444982		379243	44675	4238
2124908009	*Microbiome	Draft	Soil microbial communities from sample at FACE Site Metagenome WIR_Amb2 (WIR_Amb2)	2124908009		Environmental	Terrestrial	Soil	Unclassified	Unclassified	Soil microbial communities from FACE and OTC sites in USA		DOE Joint Genome Institute	2011-02-15	2011-09-30		979746		234157903	0.61	300011653	380912680	1057446	1052430	5016	1353	82	431		840		3663							453848	238541	125298			458122		391113	47926	4247
2124908018	*Microbiome	Draft	Switchgrass rhizosphere microbial community from Michigan, US, sample from Rose Lake rhizosphere BV2.2 (BV2.2 January 2011 combined assembly)	2124908018		Host-associated	Plants	Rhizoplane	Epiphytes	Unclassified	Switchgrass rhizosphere microbial community from Michigan, US		DOE Joint Genome Institute	2011-02-15	2011-09-30		30591		4932016	0.58	4619632	8465840	17507	17339	168	110	9	19		82		58							8563	3421	2258			8541		7185	824	1933
2124908019	*Microbiome	Draft	Switchgrass rhizosphere microbial community from Michigan, US, sample from Buena Vista Grasslands Wildlife Area, Rhizosphere BV2.1 (BV2.1 January 2011 combined assembly)	2124908019		Host-associated	Plants	Rhizoplane	Epiphytes	Unclassified	Switchgrass rhizosphere microbial community from Michigan, US		DOE Joint Genome Institute	2011-02-15	2011-09-30		3016		1104325	0.39	2402719	2825076	5300	5268	32	16	4	4		8		16							3219	1189	934			3194		2946	696	1525
2124908021	*Microbiome	Draft	Switchgrass rhizosphere microbial community from Michigan, US, sample from Rose Lake bulk soil RL3 (Bulk soil RL3 January 2011 combined assembly)	2124908021		Environmental	Terrestrial	Soil	Unclassified	Unclassified	Switchgrass rhizosphere microbial community from Michigan, US		DOE Joint Genome Institute	2011-02-15	2011-09-30		64996		10951882	0.53	12142840	20487337	41246	40991	255	95	6	17		72		160							20547	7770	5272			20768		17633	2104	2615
2124908023	*Microbiome	Draft	Switchgrass rhizosphere microbial community from Michigan, US, sample from East Lansing bulk soil (Bulk soil GOTP January 2011 combined assembly)	2124908023		Environmental	Terrestrial	Soil	Unclassified	Unclassified	Switchgrass rhizosphere bulk soil microbial community from Michigan, US		DOE Joint Genome Institute	2011-02-15	2011-09-30		13507		16168629	0.58	24506185	28451840	44286	43981	305	15	6	2		7		290							27098	12408	3857			26780		24730	5833	2600
2124908025	*Microbiome	Draft	Miscanthus rhizosphere microbial communities from Kellogg Biological Station, MSU, sample from Bulk Soil Replicate 2: eDNA_1 (Bulk soil 2 January 2011 combined assembly)	2124908025		Environmental	Terrestrial	Soil	Unclassified	Grasslands	Miscanthus rhizosphere microbial communities from Kellogg Biological Station, MSU		DOE Joint Genome Institute	2011-02-15	2011-09-30		28136		6159844	0.57	7514612	10867947	22426	22190	236	108	3	38		67		128							11769	4563	2865			11489		10150	1679	2500
2124908027	*Microbiome	Draft	Miscanthus rhizosphere microbial communities from Kellogg Biological Station, MSU, sample Rhizosphere Soil Replicate 2: eDNA_1 (Rhizo 2 January 2011 combined assembly)	2124908027		Host-associated	Plants	Rhizoplane	Epiphytes	Unclassified	Miscanthus rhizosphere microbial communities from Kellogg Biological Station, MSU		DOE Joint Genome Institute	2011-02-15	2011-09-30		76890		23844995	0.54	34108993	44948785	83119	82474	645	164	20	44		100		481							42826	17570	8789			41420		38412	7160	3018
2140918001	*Microbiome	Draft	Hot spring microbial communities from Yellowstone National Park, One Hundred Springs Plain, sample OSP_D (OSP_D)	2140918001		Environmental	Aquatic	Thermal springs	Unclassified	Unclassified	Hot spring microbial communities from Yellowstone National Park, US		DOE Joint Genome Institute	2011-03-29	2011-09-30		98941		21805316	0.42	37363199	51518426	116192	115268	924	111	20	31		60		813							44821	16524	15067			44128		38412	7283	2430
2140918003	*Microbiome	Draft	Marine sediment archaeal communities from Santa Barbara Basin, CA, that are methane-oxidizing, sample 12-15 cm (ANME Sed A12 12-15 cm)	2140918003		Environmental	Aquatic	Marine	Unclassified	Sediment	Marine sediment archaeal communities from Santa Barbara Basin, CA, that are methane-oxidizing		DOE Joint Genome Institute	2011-03-29	2011-09-30		91839		13187163	0.44	18161322	30097641	70150	69574	576	103	12	29		62		473							30570	8127	6509			31105		25319	4103	2686
2140918004	*Microbiome	Draft	Marine sediment archaeal communities from Santa Barbara Basin, CA, that are methane-oxidizing, sample 15-18 cm (ANME Sed A12 15-18 cm)	2140918004		Environmental	Aquatic	Marine	Unclassified	Sediment	Marine sediment archaeal communities from Santa Barbara Basin, CA, that are methane-oxidizing		DOE Joint Genome Institute	2011-03-29	2011-09-30		71264		9614530	0.44	12490546	21758522	48112	47643	469	106	15	36		55		363							22943	5431	4258			23535		18836	3000	2471
2140918005	*Microbiome	Draft	Sediment microbial communities from Arctic Ocean, off the coast from Alaska, sample from high methane PC12-225-485cm (High methane PC12-225-485cm Jan 2011 assembly)	2140918005		Environmental	Aquatic	Marine	Intertidal zone	Sediment	Coastal water and sediment microbial communities from Arctic Ocean, off the coast from Alaska		DOE Joint Genome Institute	2011-03-29	2011-09-30		1153533		139866149	0.45	156363369	310086717	674403	668627	5776	1005	83	317		605		4771							206594	88044	56118			208086		172856	18804	4127
2140918012	*Microbiome	Draft	Sediment microbial communities from Lake Washington, Seattle, for Methane and Nitrogen Cycles, sample from flow sorted anaerobic no nitrate (Flow sorted anaerobic no nitrate Feb 2011 assembly)	2140918012		Environmental	Aquatic	Freshwater	Lentic	Sediment	Sediment microbial communities from Lake Washington, Seattle, for Methane and Nitrogen Cycles		DOE Joint Genome Institute	2011-03-29	2011-09-30		131831		20115442	0.42	30363408	47869084	96914	95693	1221	296	55	69		172		925							41375	15445	11175			41500		35269	6637	2777
2140918017	*Microbiome	Draft	Freshwater microbial communities from Antarctic Deep Lake, sample 24m 0.8um (24 m 0.8 um 454/Illumina combined Jan 2011)	2140918017		Environmental	Aquatic	Freshwater	Lentic	Unclassified	Freshwater microbial communities from Antarctic Deep Lake		DOE Joint Genome Institute	2011-03-29	2011-09-30		102436		36096564	0.59	44512127	60876627	106722	105765	957	206	36	58		112		751							52764	18299	15465			53794		46106	8754	3261
2140918027	*Microbiome	Draft	Freshwater microbial communities from Antarctic Deep Lake, sample 36m 3.0um, 0.8um, 0.1um pool (HWGG+HTSY Jan 2011)	2140918027		Environmental	Aquatic	Freshwater	Lentic	Unclassified	Freshwater microbial communities from Antarctic Deep Lake		DOE Joint Genome Institute	2011-03-29	2011-09-30		459979		100038741	0.53	131427117	190563105	475716	472623	3093	512	70	165		277		2581							117323	71407	44075			115909		102962	16555	3950
2149837004	*Microbiome	Draft	Sediment microbial communities from Great Boiling Spring, Nevada, sample from Cellulolytic enrichment S 77C (Cellulolytic enrichment S 77C sediment)	2149837004		Environmental	Aquatic	Thermal springs	Hot (42-90C)	Unclassified	Sediment and Water microbial communities from Great Boiling Spring, Nevada		DOE Joint Genome Institute	2011-04-18	2011-09-30		83119		78544333	0.41	178303327	191954561	243539	242123	1416	64	31	8		25		1352							175742	49524	49612			170275		160049	56827	3206
2149837005	*Microbiome	Draft	Water microbial communities from Great Boiling Spring, Nevada, sample from cellulolytic enrichment S 77C (Cellulolytic enrichment S 77C water)	2149837005		Environmental	Aquatic	Thermal springs	Hot (42-90C)	Unclassified	Sediment and Water microbial communities from Great Boiling Spring, Nevada		DOE Joint Genome Institute	2011-04-18	2011-09-30		81113		104816347	0.49	201624327	213546803	264839	263578	1261	63	37	4		22		1198							197613	64134	52442			192649		181044	69636	3133
2149837010	*Microbiome	Draft	Fresh water microbial communities from LaBonte Lake, Laramie, Wyoming, sample from pre-bloom (pre-bloom)	2149837010		Environmental	Aquatic	Freshwater	Lentic	Unclassified	Fresh water microbial communities from LaBonte Lake, Laramie, Wyoming		DOE Joint Genome Institute	2011-04-18	2011-09-30		401892		67702198	0.49	92050800	139235803	367751	364969	2782	615	49	208		358		2167							119967	63100	32675			107842		94605	13279	3903
2149837011	*Microbiome	Draft	Fresh water microbial communities from LaBonte Lake, Laramie, Wyoming, sample from post-bloom (post-bloom)	2149837011		Environmental	Aquatic	Freshwater	Lentic	Unclassified	Fresh water microbial communities from LaBonte Lake, Laramie, Wyoming		DOE Joint Genome Institute	2011-04-18	2011-09-30		199657		28637514	0.49	34724689	57916305	144065	142596	1469	503	34	177		292		966							53225	23772	11923			48115		40769	5043	3530
2149837029	*Microbiome	Draft	Sediment microbial communities from Lake Washington, Seattle, for Methane and Nitrogen Cycles, original sample replicate 1	2149837029		Environmental	Aquatic	Freshwater	Unclassified	Unclassified	Sediment microbial communities from Lake Washington, Seattle, for Methane and Nitrogen Cycles		DOE Joint Genome Institute	2011-04-18	2011-09-30		82058		43621079	0.47	78621311	92290447	173648	171729	1919	543	85	170		288		1376							94124	33791	23938			87194		80539	21363	3727
2149837030	*Microbiome	Draft	Sediment microbial communities from Lake Washington, Seattle, for Methane and Nitrogen Cycles, original sample replicate 1	2149837030		Environmental	Aquatic	Freshwater	Unclassified	Unclassified	Sediment microbial communities from Lake Washington, Seattle, for Methane and Nitrogen Cycles		DOE Joint Genome Institute	2011-04-18	2011-09-30		104124		53489092	0.48	94564393	111392199	214899	212743	2156	600	107	178		315		1556							117774	42288	29670			109529		100055	26170	3787
2156126005	*Microbiome	Draft	Marine Trichodesmium cyanobacterial communities from the Bermuda Atlantic Time-Series	2156126005		Environmental	Aquatic	Marine	Oceanic	Uncharacterized	Marine Trichodesmium cyanobacterial communities from the Bermuda Atlantic Time-Series		DOE Joint Genome Institute	2011-05-25	2011-09-30		460494		52625285	0.4	53739359	131475334	242907	240447	2460	689	104	213		372		1771							81497					71495		64500	8080	3387
2156126009	*Microbiome	Draft	Line P sample F_10_SI03_10 (F_10_S103_10)	2156126009	408172	Environmental	Aquatic	Marine	Oceanic	Unclassified	Marine microbial communities from the Eastern Subtropical North Pacific Ocean, Expanding Oxygen minimum zones		DOE Joint Genome Institute	2011-05-25	2011-09-30		133484		107739996	0.41	240304655	263651981	339566	338234	1332	37	13	9		15		1295							205204					192250		187684	54605	3598
2156126010	*Microbiome	Draft	Line P sample_A_09_P04_1300 (A_09_P04_1300)	2156126010	408172	Environmental	Aquatic	Marine	Unclassified	Unclassified	Marine microbial communities from the Eastern Subtropical North Pacific Ocean, Expanding Oxygen minimum zones		DOE Joint Genome Institute	2011-05-25	2011-09-30		63342		45082727	0.4	106699650	114098395	149723	149499	224	9	7			2		215							102956					98606		94645	28781	3211
2156126011	*Microbiome	Draft	Line P sample_A_09_P04_500 (A_09_P04_500)	2156126011	408172	Environmental	Aquatic	Marine	Unclassified	Unclassified	Marine microbial communities from the Eastern Subtropical North Pacific Ocean, Expanding Oxygen minimum zones		DOE Joint Genome Institute	2011-05-25	2011-09-30		31224		18409500	0.42	41312413	43645559	63817	63707	110	2	2					108							43501					41874		39129	11118	2771
2156126012	*Microbiome	Draft	Line P sample_A_09_P04_10 (A_09_P04_10)	2156126012	408172	Environmental	Aquatic	Marine	Unclassified	Unclassified	Marine microbial communities from the Eastern Subtropical North Pacific Ocean, Expanding Oxygen minimum zones		DOE Joint Genome Institute	2011-05-25	2011-09-30		99371		69971406	0.39	167529937	177724583	242648	242105	543	6	1			5		537							128900					119046		117150	31874	3398
2156126013	*Microbiome	Draft	Line P sample_A_09_P20_1000 (A_09_P20_1000)	2156126013	408172	Environmental	Aquatic	Marine	Unclassified	Unclassified	Marine microbial communities from the Eastern Subtropical North Pacific Ocean, Expanding Oxygen minimum zones		DOE Joint Genome Institute	2011-05-25	2011-09-30		47851		28900689	0.45	59442361	63838176	95099	94869	230	8	6	1		1		222							67253					65268		60736	17942	2905
2162886003	*Microbiome	Draft	Line P sample_J_08_P26_500 (J_08_P26_500)	2162886003	408172	Environmental	Aquatic	Marine	Oceanic	Unclassified	Marine microbial communities from the Eastern Subtropical North Pacific Ocean, Expanding Oxygen minimum zones		DOE Joint Genome Institute	2011-06-02	2011-09-30		51872		39470111	0.4	91471360	97610344	130568	130217	351	4	2			1	1	347							92434	29574	23786			89330		84991	26801	2914
2162886004	*Microbiome	Draft	Line P sample_F_10_SI03_100 (F_10_SI03_100)	2162886004	408172	Environmental	Aquatic	Marine	Oceanic	Unclassified	Marine microbial communities from the Eastern Subtropical North Pacific Ocean, Expanding Oxygen minimum zones		DOE Joint Genome Institute	2011-06-02	2011-09-30		177990		138460350	0.4	263114871	345809224	451236	449623	1613	54	30	1	2	20	1	1559							231145	95164	78159			214729		210226	65461	3699
2162886005	*Microbiome	Draft	Line P sample_F_10_SI03_135 (F_10_SI03_135)	2162886005	408172	Environmental	Aquatic	Marine	Oceanic	Unclassified	Marine microbial communities from the Eastern Subtropical North Pacific Ocean, Expanding Oxygen minimum zones		DOE Joint Genome Institute	2011-06-02	2011-09-30		218609		233695355	0.43	503553274	541536081	677498	674779	2719	83	49	4		29	1	2636							429179	162798	130196			411954		391443	120921	3758
2162886006	*Microbiome	Draft	Switchgrass rhizosphere microbial community from Michigan, US, sample from Rose Lake RL3 (Rhizosphere RL3 April 2011 assembly)	2162886006	939928	Host-associated	Plants	Rhizoplane	Epiphytes	Unclassified	Switchgrass rhizosphere microbial community from Michigan, US		DOE Joint Genome Institute	2011-06-02	2011-12-16		41738		26257542	0.52	43396540	50824218	79305	79000	305	23	6	2	8	2	5	282							40717	19192	14233			37537		35485	6978	3535
2162886007	*Microbiome	Draft	Switchgrass rhizosphere microbial community from Michigan, US, sample from Rose Lake rhizosphere RL2 (Rhizosphere RL2 April 2011 assembly)	2162886007	939928	Host-associated	Plants	Rhizoplane	Epiphytes	Unclassified	Switchgrass rhizosphere microbial community from Michigan, US		DOE Joint Genome Institute	2011-06-02	2011-12-16		122568		115789454	0.52	194816893	221354755	298539	296743	1796	133	31	20	7	66	9	1663							187580	85012	56291			176633		171315	48535	4396
2162886011	*Microbiome	Draft	Miscanthus rhizosphere microbial communities from Kellogg Biological Station, MSU, sample Rhizosphere Soil Replicate 1: eDNA_1 (Rhizosphere replicate 1 April 2011 assembly)	2162886011		Host-associated	Plants	Rhizoplane	Epiphytes	Unclassified	Miscanthus rhizosphere microbial communities from Kellogg Biological Station, MSU		DOE Joint Genome Institute	2011-06-02	2011-12-16		62792		40265476	0.54	66645816	75060759	119584	119193	391	12		4		8		379							61127	32021	21540			56705		53554	10979	3815
2162886012	*Microbiome	Draft	Miscanthus rhizosphere microbial communities from Kellogg Biological Station, MSU, sample Bulk Soil Replicate 1 : eDNA_1 (Bulk soil 1 April 2011 assembly)	2162886012		Environmental	Terrestrial	Soil	Unclassified	Grasslands	Miscanthus rhizosphere microbial communities from Kellogg Biological Station, MSU		DOE Joint Genome Institute	2011-06-02	2011-12-16		149713		102685129	0.58	162018937	178030893	281067	280402	665	15	3	2		10		650							149528	85283	54925			139815		129320	26564	3889
2162886013	*Microbiome	Draft	Switchgrass rhizosphere microbial community from Michigan, US, sample from Rose Lake bulk soil RL2 (Bulk soil RL2 April 2011 assembly)	2162886013	939928	Environmental	Terrestrial	Soil	Unclassified	Unclassified	Switchgrass rhizosphere microbial community from Michigan, US		DOE Joint Genome Institute	2011-06-02	2011-12-16		153981		101093109	0.54	166267309	186200696	297447	296707	740	23	9	5		8	1	717							146740	80031	56455			136751		127464	25994	3931
2166559021	*Microbiome	Draft	Fresh water microbial communities from LaBonte Lake, Laramie, Wyoming, sample from peak-bloom 2 (Peak bloom metagenome 2)	2166559021		Environmental	Aquatic	Freshwater	Lentic	Unclassified	Fresh water microbial communities from LaBonte Lake, Laramie, Wyoming		DOE Joint Genome Institute	2011-06-12	2011-09-30		490341		88449554	0.52	124048985	170450482	475224	471367	3857	973	80	278	29	527	59	2884							190748	83950	45773			174096		148430	20506	4094
2166559022	*Microbiome	Draft	Fresh water microbial communities from LaBonte Lake, Laramie, Wyoming, sample from algal/cyanobacterial bloom material peak-bloom 1 (algal/cyano bloom peak-bloom 1)	2166559022		Environmental	Aquatic	Freshwater	Lentic	Unclassified	Fresh water microbial communities from LaBonte Lake, Laramie, Wyoming		DOE Joint Genome Institute	2011-06-12	2011-09-30		420762		76941665	0.52	87945388	147266570	365628	362924	2704	763	83	154	93	288	145	1941							127055	74007	39995			113746		100663	12586	3882
2166559023	*Microbiome	Draft	Fresh water microbial communities from LaBonte Lake, Laramie, Wyoming, sample from peak-bloom 1 (Peak bloom metagenome 1)	2166559023		Environmental	Aquatic	Freshwater	Lentic	Unclassified	Fresh water microbial communities from LaBonte Lake, Laramie, Wyoming		DOE Joint Genome Institute	2011-06-12	2011-09-30		433676		67573577	0.48	94546501	140026676	377430	373883	3547	974	78	303	31	520	42	2573							141619	60359	33627			128298		110205	14799	3995
2166559025	*Microbiome	Draft	Line P sample_A_09_P04_1300 (A_09_P04_1300 June 2011 assembly)	2166559025	408172	Environmental	Aquatic	Marine	Unclassified	Unclassified	Marine microbial communities from the Eastern Subtropical North Pacific Ocean, Expanding Oxygen minimum zones		DOE Joint Genome Institute	2011-06-12	2011-09-30		38617		22991144	0.41	52588779	56542842	80550	80383	167	9	7			2		158							53955	19990	14611			51648		49224	14811	3196
2189573006	*Microbiome	Draft	Line P sample_A_09_P04_500 (sample_A_09_P04_500 June 2011 assem)	2189573006	408172	Environmental	Aquatic	Marine	Unclassified	Unclassified	Marine microbial communities from the Eastern Subtropical North Pacific Ocean, Expanding Oxygen minimum zones		DOE Joint Genome Institute	2011-07-05	2011-09-30		26215		14149381	0.44	30367691	32242365	49811	49715	96	4	2	1		1		92							34158	10894	8291			32962		30614	8515	2801
2189573007	*Microbiome	Draft	Line P sample_A_09_P04_1000 (A_09_P04_1000 June 2011 assem)	2189573007	408172	Environmental	Aquatic	Marine	Unclassified	Unclassified	Marine microbial communities from the Eastern Subtropical North Pacific Ocean, Expanding Oxygen minimum zones		DOE Joint Genome Institute	2011-07-05	2011-09-30		13314		5894773	0.35	15999325	17032716	26183	26155	28	2	1			1		26							17484	5956	4583			16664		15787	4920	2423
2189573008	*Microbiome	Draft	Line P sample_F_10_SI03_200 (sample_F_10_SI03_200 June 2011 assem)	2189573008	408172	Environmental	Aquatic	Marine	Oceanic	Unclassified	Marine microbial communities from the Eastern Subtropical North Pacific Ocean, Expanding Oxygen minimum zones		DOE Joint Genome Institute	2011-07-05	2011-09-30		69525		54047541	0.41	120904361	131833497	175334	174149	1185	72	36	5		31		1113							107517	41160	35606			102645		97143	29959	3798
2189573009	*Microbiome	Draft	Line P sample_A_09_P04_10 (sample_A_09_P04_10 June 2011 assem)	2189573009	408172	Environmental	Aquatic	Marine	Unclassified	Unclassified	Marine microbial communities from the Eastern Subtropical North Pacific Ocean, Expanding Oxygen minimum zones		DOE Joint Genome Institute	2011-07-05	2011-09-30		59719		32869601	0.4	77548382	82925362	125307	125024	283	6	1			5		277							70105	25153	18431			65179		63305	17745	3389
2189573010	*Microbiome	Draft	Line P sample_A_09_P20_1000 (sample_A_09_P20_1000 June 2011 assem)	2189573010	408172	Environmental	Aquatic	Marine	Unclassified	Unclassified	Marine microbial communities from the Eastern Subtropical North Pacific Ocean, Expanding Oxygen minimum zones		DOE Joint Genome Institute	2011-07-05	2011-09-30		29832		18416980	0.45	38011872	40909548	60903	60705	198	6	4	1		1		192							42326	13489	10117			40954		38255	11430	2952
2189573011	*Microbiome	Draft	Line P sample_A_09_P20_500 (sample_A_09_P20_500 June 2011 assem)	2189573011	408172	Environmental	Aquatic	Marine	Oceanic	Unclassified	Marine microbial communities from the Eastern Subtropical North Pacific Ocean, Expanding Oxygen minimum zones		DOE Joint Genome Institute	2011-07-05	2011-09-30		30443		16496047	0.4	38725454	41083481	62815	62615	200	9	6	1		2		191							40225	12704	10613			38684		36001	10399	2927
2189573012	*Microbiome	Draft	Line P sample_J_08_P26_500 (sample_J_08_P26_500 June 2011 assem)	2189573012	408172	Environmental	Aquatic	Marine	Oceanic	Unclassified	Marine microbial communities from the Eastern Subtropical North Pacific Ocean, Expanding Oxygen minimum zones		DOE Joint Genome Institute	2011-07-05	2011-09-30		28644		17095271	0.42	38275805	40827388	60574	60378	196	7	6			1		189							41266	13101	10452			39856		37203	11103	2915
2189573013	*Microbiome	Draft	Line P sample_J_09_P20_500 (sample_J_09_P20_500 June 2011 assem)	2189573013	408172	Environmental	Aquatic	Marine	Unclassified	Unclassified	Marine microbial communities from the Eastern Subtropical North Pacific Ocean, Expanding Oxygen minimum zones		DOE Joint Genome Institute	2011-07-05	2011-09-30		27929		17176756	0.46	34593301	36978437	54923	54749	174	10	6	1	1	2		164							37368	12011	9305			36083		33573	9623	2946
2189573014	*Microbiome	Draft	Line P sample_J_09_P20_1000 (sample_J_09_P20_1000 June 2011 assem)	2189573014	408172	Environmental	Aquatic	Marine	Oceanic	Unclassified	Marine microbial communities from the Eastern Subtropical North Pacific Ocean, Expanding Oxygen minimum zones		DOE Joint Genome Institute	2011-07-05	2011-09-30		33233		21617171	0.47	42829241	46483313	67353	67136	217	14	6	1		4	3	203							46439	14692	11065			44877		42008	12089	3009
2189573015	*Microbiome	Draft	Line P sample F_10_SI03_10 (sample_F_10_SI03_10 June 2011 assem)	2189573015	408172	Environmental	Aquatic	Marine	Oceanic	Unclassified	Marine microbial communities from the Eastern Subtropical North Pacific Ocean, Expanding Oxygen minimum zones		DOE Joint Genome Institute	2011-07-05	2011-09-30		65987		40795201	0.42	88632924	97292779	140093	139510	583	21	9	1		11		562							84049	28755	23307			78387		76162	21485	3595
2189573016	*Microbiome	Draft	Line P sample_F_10_SI03_100 (sample_F_10_SI03_100 June 2011 assem)	2189573016	408172	Environmental	Aquatic	Marine	Oceanic	Unclassified	Marine microbial communities from the Eastern Subtropical North Pacific Ocean, Expanding Oxygen minimum zones		DOE Joint Genome Institute	2011-07-05	2011-09-30		95216		55841971	0.39	103462037	144622098	204059	203365	694	28	15	1	1	10	1	666							93284	39729	32573			85407		84124	24093	3684
2189573017	*Microbiome	Draft	Line P sample_F_10_SI03_120 (sample_F_10_SI03_120 June 2011 assem)	2189573017	408172	Environmental	Aquatic	Marine	Oceanic	Unclassified	Marine microbial communities from the Eastern Subtropical North Pacific Ocean, Expanding Oxygen minimum zones		DOE Joint Genome Institute	2011-07-05	2011-09-30		75377		53427861	0.4	123943743	133054468	191444	190449	995	39	17	5		16	1	956							103447	38242	31479			98133		93475	27804	3690
2189573018	*Microbiome	Draft	Line P sample_F_10_SI03_135 (sample_F_10_SI03_135 June 2011 assem)	2189573018	408172	Environmental	Aquatic	Marine	Oceanic	Unclassified	Marine microbial communities from the Eastern Subtropical North Pacific Ocean, Expanding Oxygen minimum zones		DOE Joint Genome Institute	2011-07-05	2011-09-30		71130		55582337	0.44	117618038	127666036	178218	177402	816	39	18	4		16	1	777							110602	39908	31499			105811		100125	29825	3735
2189573019	*Microbiome	Draft	Line P sample_F_10_SI03_150 (sample_F_10_SI03_150 June 2011 assem)	2189573019	408172	Environmental	Aquatic	Marine	Oceanic	Unclassified	Marine microbial communities from the Eastern Subtropical North Pacific Ocean, Expanding Oxygen minimum zones		DOE Joint Genome Institute	2011-07-05	2011-09-30		68610		55623201	0.44	116767458	126645598	171988	171005	983	48	19	3	1	25		935							107915	39945	31650			103552		97459	30164	3778
2189573023	*Microbiome	Draft	Fresh water microbial communities from LaBonte Lake, Laramie, Wyoming, sample from algal/cyanobacterial bloom material peak-bloom 2 (algal/cyano bloom peak-bloom 2)	2189573023		Environmental	Aquatic	Freshwater	Lentic	Unclassified	Fresh water microbial communities from LaBonte Lake, Laramie, Wyoming		DOE Joint Genome Institute	2011-07-05	2011-09-30		746814		136254536	0.51	162938138	268405022	669817	665401	4416	972	169	200	65	405	133	3444							234583	132653	75863			211004		186040	23765	4058
2189573029	*Microbiome	Draft	Bankia setacea gill microbiome from Puget Sound WA, LANL assembly	2189573029	256318	Host-associated	Mollusca	Respiratory system	Gills	Unclassified	Bankia setacea gill microbiome from Puget Sound, WA		DOE Joint Genome Institute	2011-07-05	2011-12-16		62360		100473884	0.47	185491478	217866805	237382	235522	1860	86	21	9	11	27	18	1774							153424	71050	43726			144651		143186	52752	2486
2199034001	*Microbiome	Draft	Freshwater microbial communities from Trout Bog Lake, WI sample from Practice 03JUN2009 epilimnion ( Trout Bog Practice 03JUN2009 epilimnion June 2011 assem)	2199034001	449393	Environmental	Aquatic	Freshwater	Lentic	Epilimnion	Freshwater microbial communities from Trout Bog Lake, WI and Lake Mendota, WI		DOE Joint Genome Institute	2011-08-29	2011-09-30		172147		51416476	0.43	100882856	120283607	250807	247751	3056	236						2820							107082	47181	22997			96914		90396	19045	3403
2199034002	*Microbiome	Draft	Soil microbial community from bioreactor at Alameda Naval Air Station, CA, contaminated with Chloroethene, Sample 196 (Jan 2009 assem)	2199034002		Environmental	Terrestrial	Soil	Loam	Contaminated	Soil microbial community from bioreactor at Alameda Naval Air Station, CA, contaminated with Chloroethene		DOE Joint Genome Institute	2011-08-29	2011-09-30		10805		15917050	0.52	26646842	30615378	43183	42650	533	51						482							29534	9874	8300			28506		26100	8446	3186
2199352000	*Microbiome	Draft	Freshwater microbial communities from Trout Bog Lake, WI, sample from Practice 03JUN2009 hypolimnion (Trout Bog Practice 03JUN2009 hypolimnion June 2011 assem)	2199352000	449393	Environmental	Aquatic	Freshwater	Lentic	Hypolimnion	Freshwater microbial communities from Trout Bog Lake, WI and Lake Mendota, WI		DOE Joint Genome Institute	2011-09-10	2011-09-30		125385		37275733	0.43	73855680	87219173	183726	181855	1871	258	46	71		141		1613							86827	34568	22467			79571		73031	17992	3473
2199352001	*Microbiome	Draft	Freshwater microbial communities from Trout Bog Lake, WI sample from Practice 18AUG2009 epilimnion (Trout Bog Practice 18AUG2009 epilimnion June 2011 assem)	2199352001	449393	Environmental	Aquatic	Freshwater	Lentic	Epilimnion	Freshwater microbial communities from Trout Bog Lake, WI and Lake Mendota, WI		DOE Joint Genome Institute	2011-09-10	2011-09-30		130632		34991025	0.43	69137621	82338961	183791	181419	2372	246	34	68		144		2126							64702	30584	17019			57135		53983	10841	3195
2199352002	*Microbiome	Draft	Freshwater microbial communities from Trout Bog Lake, WI, sample from Practice 18AUG2009 hypolimnion (Trout Bog Practice 18AUG2009 hypolimnion June 2011 assem)	2199352002	449393	Environmental	Aquatic	Freshwater	Lentic	Hypolimnion	Freshwater microbial communities from Trout Bog Lake, WI and Lake Mendota, WI		DOE Joint Genome Institute	2011-09-10	2011-09-30		123412		32679252	0.45	60226417	72801538	163413	161661	1752	286	42	83		161		1466							80004	30276	19886			73427		66127	14924	3480
2199352003	*Microbiome	Draft	Freshwater microbial communities from Lake Mendota, WI, sample from Practice 20APR2010 epilimnion (Lake Mendota Practice 20APR2010 epilimnion June 2011 assem)	2199352003	449393	Environmental	Aquatic	Freshwater	Lentic	Epilimnion	Freshwater microbial communities from Trout Bog Lake, WI and Lake Mendota, WI		DOE Joint Genome Institute	2011-09-10	2011-09-30		54727		11318211	0.41	21390157	27640358	60268	59645	623	175	9	50		116		448							28828	9856	7003			26146		23785	4461	2471
2199352004	*Microbiome	Draft	Freshwater microbial communities from Lake Mendota, WI, sample from Practice 15JUN2010 epilimnion (Lake Mendota Practice 15JUN2010 epilimnion June 2011 assem)	2199352004	449393	Environmental	Aquatic	Freshwater	Lentic	Epilimnion	Freshwater microbial communities from Trout Bog Lake, WI and Lake Mendota, WI		DOE Joint Genome Institute	2011-09-10	2011-09-30		130296		27937932	0.39	57656555	71094217	160817	159083	1734	304	37	91		176		1430							76267	26069	18478			69982		63727	13189	3257
2199352005	*Microbiome	Draft	Freshwater microbial communities from Lake Mendota, WI, sample from Practice 29OCT2010 epilimnion (Lake Mendota Practice 29OCT2010 epilimnion June 2011 assem)	2199352005	449393	Environmental	Aquatic	Freshwater	Lentic	Epilimnion	Freshwater microbial communities from Trout Bog Lake, WI and Lake Mendota, WI		DOE Joint Genome Institute	2011-09-10	2011-09-30		127997		25267683	0.4	54264105	63922670	157669	156302	1367	307	34	93		180		1060							90028	27483	19869			83926		73779	15157	3213
2199352006	*Microbiome	Draft	Soil microbial communities sample from Light Crust, Colorado Plateau, Green Butte (Light Crust, Colorado Plateau, Green Butte 2 June 2011 assem)	2199352006	410658	Environmental	Terrestrial	Soil	Sand	Desert	Soil microbial communities from four geographically distinct crusts in the Colorado Plateau and Sonoran desert		DOE Joint Genome Institute	2011-09-10	2011-09-30		16261		4228812	0.46	7308399	9280519	18673	18463	210	110	4	41		65		100							9028	2880	1788			7977		7596	1588	1815
2199352009	*Microbiome	Draft	Marine subseafloor sediment microbial communities, sample from White Oak River Estuary, NC, USA 14E (White Oak River Estuary June 2011 assem)	2199352009	412755	Environmental	Aquatic	Freshwater	Unclassified	Unclassified	Marine subseafloor sediment microbial communities from Peru Margin, Ocean Drilling Program Site 1229		DOE Joint Genome Institute	2011-09-10	2011-12-16		36492		9898918	0.44	15270868	22398301	51820	51624	196	17	2	5		10		179							15911	7634	6341			14467		12215	1969	2372
2209111000	*Microbiome	Draft	Soil microbial communities sample from Dark Crust, Colorado Plateau, Green Butte (Dark Crust, Colorado Plateau, Green Butte June 2011 assem)	2209111000	410658	Environmental	Terrestrial	Soil	Sand	Desert	Soil microbial communities from four geographically distinct crusts in the Colorado Plateau and Sonoran desert		DOE Joint Genome Institute	2011-09-19	2011-09-30		882487		243288602	0.61	307384713	396718301	1058313	1052947	5366	1277	154	343		780		4089							485430	222285	111806			445451		381716	50100	4160
2222084007	*Microbiome	Draft	Freshwater microbial communities from Lake Vostok at Ice accretion (5G Core, April 2011 assem (454, Ilumina combined))	2222084007	449393	Environmental	Aquatic	Freshwater	Ice	Ice accretions	Freshwater microbial communities from Lake Vostok at Ice accretion		DOE Joint Genome Institute	2011-10-06	2011-12-16		2493		1451376	0.4	2920673	3634694	5372	5340	32	6	2	2		2		26								1079	1114			3366		3289	877	1365
2222084012	*Microbiome	Permanent Draft	Wild Panda gut microbiome from Saanxi China, sample from individual w1	2222084012		Host-associated	Mammals	Digestive system	Large intestine	Fecal	Wild Panda gut microbiome from Shaanxi, China		BGI, China	2011-10-06	2011-10-06		3840		1995701	0.29	5867932	6855931	8982	8982															8982	1947	732			2959		2907	1050	1265
2222084013	*Microbiome	Permanent Draft	Wild Panda gut microbiome from Saanxi China, sample from individual w2 (GB1)	2222084013		Host-associated	Mammals	Digestive system	Large intestine	Fecal	Wild Panda gut microbiome from Shaanxi, China		BGI, China	2011-10-06	2011-10-06		7297		3761550	0.31	10247058	12127743	16645	16645															16645	3452	1266			5197		4994	1631	1752
2222084014	*Microbiome	Permanent Draft	Wild Panda gut microbiome from Saanxi China, sample from individual w5 (GB9)	2222084014		Host-associated	Mammals	Digestive system	Large intestine	Fecal	Wild Panda gut microbiome from Shaanxi, China		BGI, China	2011-10-06	2011-10-06		13881		5815171	0.32	16055822	18437535	27043	27043															27043	5502	1603			8061		7786	2917	2006
2225789020	*Microbiome	Draft	Freshwater propionate enrichment of Brocadia fulgida (Brocadia contigs)	2225789020		Engineered	Wastewater	Non-marine Saline and Alkaline	Nitrogen removal	Anammox	Freshwater propionate Anammox bacterial community from bioreactor in Nijmegen, The Netherlands		DOE Joint Genome Institute	2011-10-13	2011-10-13		2786		2490943	0.5	4397642	4947964	7277	7235	42	6	3	1		2		36							5168	1533	1246			5035		4667	1703	1429
[truncated: 11 more columns]
